# Supplementary material for: Phage Genetic Engineering Using CRISPR–Cas Systems
Source: Viruses. 2018 Jun 19;10(6):335. doi: 10.3390/v10060335 (PMC6024849; doi:10.3390/v10060335)
Supplement: Supplementary file 1 [file viruses-10-00335-s001.zip]

Archive with 1 entries (1 files):
- viruses-304802-SI.xlsx
