# Supplementary material for: Phage Genetic Engineering Using CRISPR–Cas Systems
Source: Viruses. 2018 Jun 19;10(6):335. doi: 10.3390/v10060335 (PMC6024849; doi:10.3390/v10060335)
Supplement: Supplementary file 1 [file viruses-10-00335-s001.zip › viruses-304802-SI.xlsx]

## Sheet: Results.csv
Table S1. Characteristics of complete phage genomes listed in the NCBI database
GenBank ID	Phage Name	Accession number	Genome Length	Total proteins annotated	Proteins annotated as "hypothetical"
9626510	Acholeplasma phage L2, complete genome.	NC_001447	11965	16	11
9625557	Acholeplasma phage MV-L1, complete genome.	NC_001341	4491	4	4
971747936	Achromobacter phage 83-24, complete genome.	NC_028834	48216	61	53
589889317	Achromobacter phage JWAlpha, complete genome.	NC_023556	72329	91	81
985758637	Achromobacter phage JWF, complete genome.	NC_029075	81541	118	99
971741675	Achromobacter phage JWX, complete genome.	NC_028768	49714	67	58
971821719	Achromobacter phage phiAxp-1, complete genome.	NC_029033	45045	64	44
985770099	Achromobacter phage phiAxp-2, complete genome.	NC_029106	62220	86	74
1211145026	Achromobacter phage phiAxp-3, complete genome.	NC_028908	72825	80	67
388570767	Acinetobacter bacteriophage AP22, complete genome.	NC_017984	46387	89	70
326536151	Acinetobacter phage 133, complete genome.	NC_015250	159801	257	153
509141259	Acinetobacter phage AB3, complete genome.	NC_021337	31185	29	11
509139299	Acinetobacter phage Abp1, complete genome.	NC_021316	42185	54	38
311992494	Acinetobacter phage Ac42, complete genome.	NC_014660	167716	255	152
311992750	Acinetobacter phage Acj61, complete genome.	NC_014661	164093	241	138
311993272	Acinetobacter phage Acj9, complete genome.	NC_014663	169947	253	150
28173057	Acinetobacter phage AP205, complete genome.	NC_002700	4268	4	0
971749165	Acinetobacter phage Fri1, complete genome.	NC_028848	41805	54	29
589892139	Acinetobacter phage IME_AB3, complete genome.	NC_023590	43050	57	30
1070106021	Acinetobacter phage LZ35, complete genome.	NC_031117	44885	83	75
589890642	Acinetobacter phage Petty, complete genome.	NC_023570	40739	45	22
966199244	Acinetobacter phage phiAB1, complete genome.	NC_028675	41526	46	19
1070065083	Acinetobacter phage phiAB6, complete genome.	NC_031086	40570	45	20
971763770	Acinetobacter phage phiAC-1, complete genome.	NC_028995	43216	82	61
589891329	Acinetobacter phage Presley, complete genome.	NC_023581	77792	95	72
712915757	Acinetobacter phage vB_AbaM_Acibel004, complete genome.	NC_025462	99730	156	106
1070619947	Acinetobacter phage vB_AbaM_phiAbaA1, complete genome.	NC_031280	104906	165	135
712915472	Acinetobacter phage vB_AbaP_Acibel007, complete genome.	NC_025457	42654	53	27
971763485	Acinetobacter phage vB_AbaP_IME200, complete genome.	NC_028987	41243	52	38
966200373	Acinetobacter phage vB_AbaP_PD-6A3, complete genome.	NC_028684	41563	48	27
966199732	Acinetobacter phage vB_AbaP_PD-AB9, complete genome.	NC_028679	40938	48	31
1070104669	Acinetobacter phage vB_AbaS_TRS1, complete genome.	NC_031098	40749	70	33
682123100	Acinetobacter phage YMC-13-01-C62, complete genome.	NC_024785	44844	84	69
423261980	Acinetobacter phage YMC/09/02/B1251_ABA_BP, complete genome.	NC_019541	45364	62	52
971749762	Acinetobacter phage YMC11/12/R2315, complete genome.	NC_028855	44846	85	75
849248815	Acinetobacter phage YMC13/03/R2096, complete genome.	NC_027332	98170	162	128
939535472	Acinetobacter phage ZZ1, complete genome.	NC_018087	166687	256	156
151266287	Actinomyces phage Av-1, complete genome.	NC_009643	17171	22	11
48697401	Actinoplanes phage phiAsp2, complete genome.	NC_005885	58638	76	0
9633550	Acyrthosiphon pisum bacteriophage APSE-1, complete genome.	NC_000935	36524	54	29
109289986	Aeromonas phage 25, complete genome.	NC_008208	161475	242	140
66391804	Aeromonas phage 31, complete genome.	NC_007022	172963	247	140
37651481	Aeromonas phage 44RR2.8t, complete genome.	NC_005135	173591	252	145
326536409	Aeromonas phage 65, complete genome.	NC_015251	235229	437	343
38639923	Aeromonas phage Aeh1, complete genome.	NC_005260	233234	352	265
472437937	Aeromonas phage Aes012, complete genome.	NC_020879	161978	243	141
423262092	Aeromonas phage Aes508, complete genome.	NC_019543	160646	234	127
423261416	Aeromonas phage CC2, complete genome.	NC_019538	231743	427	336
712915603	Aeromonas phage pAh6-C, complete genome.	NC_025459	53744	86	86
310722194	Aeromonas phage phiAS4, complete genome.	NC_014635	163875	271	156
310722466	Aeromonas phage phiAS5, complete genome.	NC_014636	225268	343	260
422937568	Aeromonas phage phiAS7, complete genome.	NC_019528	41572	51	29
158518661	Aeromonas phage phiO18P, complete genome.	NC_009542	33985	45	23
593773806	Aeromonas phage PX29, complete genome.	NC_023688	222006	330	243
422937484	Aeromonas phage vB_AsaM-56, complete genome.	NC_019527	43551	83	64
273809542	Aggregatibacter phage S1249, complete sequence.	NC_013597	43970	66	41
435844340	Agrobacterium phage 7-7-1, complete genome.	NC_019519	69391	127	96
514051544	Alteromonas phage vB_AmaP_AD45-P1, complete genome.	NC_021532	103910	120	105
658310528	Anabaena phage A-4L, complete genome.	NC_024358	41750	38	24
1070638936	Arthrobacter phage BarretLemon, complete genome.	NC_031252	51290	79	50
966201215	Arthrobacter phage Decurro, complete genome.	NC_028692	15524	26	11
1070620832	Arthrobacter phage KellEzio, complete genome.	NC_031231	58871	98	74
1070619517	Arthrobacter phage Kitkat, complete genome.	NC_031254	58560	100	78
1070643132	Arthrobacter phage Mudcat, complete genome.	NC_031224	59443	95	76
608309541	Arthrobacter phage vB_ArS-ArV2, complete genome.	NC_022972	37372	68	43
764161602	Arthrobacter phage vB_ArtM-ArV1, complete genome.	NC_026606	71200	101	64
849119851	Aurantimonas phage AmM-1 DNA, complete sequence.	NC_027334	47800	67	42
168495103	Azospirillum phage Cd, complete genome.	NC_010355	62337	95	80
472437437	Bacillus cereus bacteriophage vB_BceM_Bc431v3, complete genome.	NC_020873	158621	238	194
156563990	Bacillus phage 0305phi8-36, complete genome.	NC_009760	218948	246	146
971766618	Bacillus phage 250, complete genome.	NC_029024	56505	54	27
460042012	Bacillus phage Andromeda, complete genome.	NC_020478	49259	79	62
211956446	Bacillus phage AP50, complete genome.	NC_011523	14398	31	14
1070064791	Bacillus phage AR9, complete genome.	NC_031039	251042	291	160
1070106504	Bacillus phage Aurora, complete genome.	NC_031121	25908	40	24
971752307	Bacillus phage AvesoBmore, complete genome.	NC_028887	167431	301	246
22855148	Bacillus phage B103, complete genome.	NC_004165	18630	17	0
408905858	Bacillus phage B4, complete genome.	NC_018863	162596	277	228
1068513072	Bacillus phage BalMu-1 copy 1, complete genome.	NC_030945	39873	56	39
38640276	Bacillus phage Bam35c, complete genome.	NC_005258	14935	32	1
408905851	Bacillus phage Bastille, complete genome.	NC_018856	153962	273	231
422935955	Bacillus phage BCD7, complete genome.	NC_019515	93839	140	107
56694869	Bacillus phage BCJA1c, complete genome.	NC_006557	41092	58	43
640883881	Bacillus phage Bcp1, complete genome.	NC_024137	152778	229	161
408905855	Bacillus phage BCP78, complete genome.	NC_018860	156176	227	181
849252930	Bacillus phage BCP8-2, complete genome.	NC_027355	159071	220	157
1070065575	Bacillus phage Belinda, complete genome.	NC_031024	162308	295	247
568191240	Bacillus phage BigBertha, complete genome.	NC_022769	165238	291	241
568192042	Bacillus phage Blastoid, complete genome.	NC_022773	50354	79	51
985757775	Bacillus phage BM5, complete genome.	NC_029069	165031	224	149
682123955	Bacillus phage Bobb, complete genome.	NC_024792	160281	247	189
985761324	Bacillus phage Bp8p-C, complete genome.	NC_029121	151417	211	164
588498374	Bacillus phage BPS10C, complete genome.	NC_023501	159590	271	232
408905852	Bacillus phage BPS13, complete genome.	NC_018857	158305	268	231
392972710	Bacillus phage BtCS33, complete genome.	NC_018085	41992	57	26
643218568	Bacillus phage CAM003, complete genome.	NC_024216	160541	287	241
557478762	Bacillus phage CampHawk, complete genome.	NC_022761	146193	233	173
1070097649	Bacillus phage Claudi, complete genome.	NC_031015	26504	46	31
725949470	Bacillus phage CP-51, complete genome.	NC_025423	138658	221	185
460042095	Bacillus phage Curly, complete genome.	NC_020479	49425	77	54
1070215812	Bacillus phage Deep Blue, complete genome.	NC_031056	157501	226	196
1070064499	Bacillus phage DIGNKC, complete genome.	NC_031006	161552	291	243
1070100985	Bacillus phage DirtyBetty, complete genome.	NC_031054	162415	302	256
1068511364	Bacillus phage Eldridge, complete genome.	NC_030920	165868	238	181
460041934	Bacillus phage Eoghan, complete genome.	NC_020477	49458	75	57
643217419	Bacillus phage Evoli, complete genome.	NC_024207	159656	294	253
971758562	Bacillus phage Eyuki, complete genome.	NC_028944	162252	300	250
89152479	Bacillus phage Fah, complete genome.	NC_007814	37974	50	18
460042176	Bacillus phage Finn, complete genome.	NC_020480	50161	77	57
593777468	Bacillus phage G, complete genome.	NC_023719	497513	675	0
12248100	Bacillus phage GA-1, complete genome.	NC_002649	21129	35	18
77020137	Bacillus phage Gamma, complete genome.	NC_007458	37253	53	13
62327519	Bacillus phage GIL16c, complete genome.	NC_006945	14844	31	26
568191047	Bacillus phage Glittering, complete genome.	NC_022766	49246	78	52
568191581	Bacillus phage Grass, complete genome.	NC_022771	156648	252	196
643218205	Bacillus phage Hakuna, complete genome.	NC_024213	158100	294	254
643217077	Bacillus phage Hoody T, complete genome.	NC_024205	159837	270	224
197261511	Bacillus phage IEBH, complete genome.	NC_011167	53104	86	60
849251639	Bacillus phage JBP901, complete genome.	NC_027352	159492	201	141
971762694	Bacillus phage JL, complete genome.	NC_028982	137918	218	172
1070097245	Bacillus phage Kida, complete genome.	NC_031012	162151	304	256
849059868	Bacillus phage Mater, complete genome.	NC_027366	164302	241	184
643217861	Bacillus phage Megatron, complete genome.	NC_024211	158750	290	247
509141216	Bacillus phage MG-B1, complete genome.	NC_021336	27190	42	26
849060197	Bacillus phage Moonbeam, complete genome.	NC_027374	161239	237	172
1070102398	Bacillus phage Nemo, complete genome.	NC_031070	162375	301	252
1070099281	Bacillus phage Nigalana, complete genome.	NC_031037	163041	302	254
1070100427	Bacillus phage NotTheCreek, complete genome.	NC_031049	161929	296	249
571798128	Bacillus phage Page, complete genome.	NC_022764	39874	50	26
971756414	Bacillus phage Palmer, complete genome.	NC_028926	40000	50	24
849060132	Bacillus phage Pascal, complete genome.	NC_027372	39639	50	25
971743000	Bacillus phage Pavlov, complete genome.	NC_028782	40024	50	27
389060322	Bacillus phage PBC1, complete genome.	NC_017976	41164	50	29
1070101288	Bacillus phage PfEFR-5, complete genome.	NC_031055	43773	68	35
194186868	Bacillus phage phi29, complete genome.	NC_011048	19282	27	11
971821246	Bacillus phage phi4B1, complete genome.	NC_028886	38663	56	40
971821573	Bacillus phage phi4J1, complete genome.	NC_029008	41486	67	46
565323637	Bacillus phage phiAGATE, complete genome.	NC_020081	149844	210	157
589892708	Bacillus phage phiCM3, complete genome.	NC_023599	38772	56	27
526118413	Bacillus phage phiNIT1 DNA, complete genome.	NC_021856	155631	219	162
422934297	Bacillus phage phIS3501, complete genome.	NC_019502	44401	51	14
1070104740	Bacillus phage Phrodo, complete genome.	NC_031100	164443	288	226
472438250	Bacillus phage PM1 DNA, complete genome.	NC_020883	50861	86	86
568191532	Bacillus phage Pony, complete genome.	NC_022770	39844	48	26
849060565	Bacillus phage Pookie, complete genome.	NC_027394	40214	52	28
568190967	Bacillus phage Riggi, complete genome.	NC_022765	49836	79	51
682123447	Bacillus phage Riley, complete genome.	NC_024788	162816	290	244
1070098071	Bacillus phage SageFayge, complete genome.	NC_031027	162359	300	251
1070065871	Bacillus phage SalinJah, complete genome.	NC_031034	161140	292	246
971762936	Bacillus phage Shanette, complete genome.	NC_028983	138877	220	179
1068358842	Bacillus phage Shbh1, complete genome.	NC_030925	138081	177	109
609217069	Bacillus phage Slash, complete genome.	NC_022774	80382	111	81
1070638361	Bacillus phage SP-15, complete genome.	NC_031245	221908	317	235
418489442	Bacillus phage SP10, complete genome.	NC_019487	143986	236	191
9630125	Bacillus phage SPBc2, complete genome.	NC_001884	134416	185	159
1068357967	Bacillus phage SPG24 DNA, contig00001 sequence.	NC_030903	152069	34	34
209972829	Bacillus phage SPO1, complete genome.	NC_011421	132562	206	0
568190683	Bacillus phage Spock, complete genome.	NC_022763	164297	283	226
971820787	Bacillus phage Stahl, complete genome.	NC_028856	80148	110	81
568191126	Bacillus phage Staley, complete genome.	NC_022767	81656	113	83
971821996	Bacillus phage Stills, complete genome.	NC_028777	80798	110	80
1070098985	Bacillus phage Stitch, complete genome.	NC_031032	24320	36	22
216905965	Bacillus phage TP21-L, complete genome.	NC_011645	37456	56	0
610585404	Bacillus phage Troll, complete genome.	NC_022088	163019	289	239
971752852	Bacillus phage TsarBomba, complete genome.	NC_028890	162486	247	194
564292548	Bacillus phage vB_BanS-Tsamsa, complete genome.	NC_023007	168876	272	271
1068510505	Bacillus phage vB_BhaS-171, complete genome.	NC_030904	38975	67	46
431809464	Bacillus phage vB_BtS_BMBtp2, complete genome.	NC_019912	36932	53	39
1039352342	Bacillus phage vB_BtS_BMBtp3, complete genome.	NC_028748	51366	76	59
971743617	Bacillus phage VMY22, complete genome.	NC_028789	18609	25	12
371671060	Bacillus phage W.Ph., complete genome.	NC_016563	156897	274	0
712912354	Bacillus phage Waukesha92, complete genome.	NC_025424	45648	72	50
85701379	Bacillus phage WBeta, complete genome.	NC_007734	40867	53	12
530787679	Bacillus phage Wip1, complete genome.	NC_022094	14319	27	12
1070063536	Bacillus phage Zuko, complete genome.	NC_031116	163345	294	246
193506277	Bacillus virus 1, complete genome.	NC_009737	35055	54	35
9634055	Bacteriophage 186, complete sequence.	NC_001317	30624	46	2
31543997	Bacteriophage Aaphi23, complete genome.	NC_004827	43033	66	45
212499705	Bacteriophage APSE-2, complete genome.	NC_011551	39867	41	16
939482395	Bacteriophage D3, complete genome.	NC_002484	56426	99	70
971743539	Bacteriophage Diva, complete genome.	NC_028788	37246	60	23
9634119	Bacteriophage HK022, complete genome.	NC_002166	40751	35	1
971748252	Bacteriophage Lily, complete genome.	NC_028841	44952	74	35
9630464	Bacteriophage N15, complete genome.	NC_001901	46375	60	0
22854993	Bacteriophage phi-105 DNA, complete sequence.	NC_004167	39325	51	49
939482335	Bacteriophage phi-C31 complete genome.	NC_001978	41491	54	0
9628921	Bacteriophage phiK complete genome.	NC_001730	6089	10	10
29789895	Bacteriophage PSA, complete genome.	NC_003291	37618	59	1
23455719	Bacteriophage r1t integrase, repressor protein (rro), dUTPase,	NC_004302	33350	50	0
985759332	Bacteriophage Rani, complete genome.	NC_029084	37990	61	28
116326222	Bacteriophage RB32, complete genome.	NC_008515	165890	270	148
971749674	Bacteriophage Sitara, complete genome.	NC_028854	43724	74	32
111146921	Bacteriophage SPP1 complete nucleotide sequence.	NC_004166	44010	97	97
33438897	Bacteriophage WPhi, complete genome.	NC_005056	32684	44	0
374671600	Bacteroides phage B124-14, complete genome.	NC_016770	47159	68	50
200003956	Bacteroides phage B40-8, complete genome.	NC_011222	44929	46	33
338826915	Bdellovibrio phage phi1402, complete genome.	NC_015721	23931	42	38
422936813	Bdellovibrio phage phi1422, complete genome.	NC_019525	45354	76	63
12085135	Bdellovibrio phage phiMH2K, complete genome.	NC_002643	4594	11	5
41179361	Bordetella phage BPP-1, complete genome.	NC_005357	42493	49	23
971767167	Brevibacillus phage Abouo, complete genome.	NC_029029	45552	94	60
609217196	Brevibacillus phage Davies, complete genome.	NC_022980	45798	94	58
971744842	Brevibacillus phage Jenst, complete genome.	NC_028805	126341	178	127
985760796	Brevibacillus phage Jimmer1, complete genome.	NC_029104	54312	103	66
971761769	Brevibacillus phage Osiris, complete genome.	NC_028969	52955	103	63
971482550	Brevibacillus phage Sundance, complete genome.	NC_028749	134270	194	129
327197643	Brochothrix phage A9, complete genome.	NC_015253	127065	199	0
327409390	Brochothrix phage BL3, complete genome.	NC_015254	41518	67	0
327197584	Brochothrix phage NF5, complete genome.	NC_015252	36953	58	0
1070639660	Brucella phage BiPBO1, complete genome.	NC_031264	46877	86	54
418487835	Brucella phage Pr, complete genome.	NC_019447	38253	57	35
418487685	Brucella phage Tb, complete genome.	NC_019446	41148	58	36
126010934	Burkholderia ambifaria phage BcepF1, complete genome.	NC_009015	72415	127	103
72257064	Burkholderia cenocepacia phage BcepB1A, complete genome.	NC_005886	47399	73	0
48696910	Burkholderia cenocepacia phage BcepMu, complete genome.	NC_005882	36748	53	0
939482373	Burkholderia cepacia phage Bcep22, complete genome.	NC_005262	63882	77	40
399529040	Burkholderia phage AH2, complete genome.	NC_018283	58065	78	39
47777280	Burkholderia phage Bcep1, complete genome.	NC_005263	48177	71	1
77864625	Burkholderia phage Bcep176, complete genome.	NC_007497	44856	81	0
47842848	Burkholderia phage Bcep43, complete genome.	NC_005342	48024	65	1
47835019	Burkholderia phage Bcep781, complete genome.	NC_004333	48247	66	2
48697190	Burkholderia phage BcepC6B, complete genome.	NC_005887	42415	46	29
146329912	Burkholderia phage BcepGomr, complete genome.	NC_009447	52414	75	0
347750411	Burkholderia phage BcepIL02, complete genome.	NC_012743	62715	76	37
431809857	Burkholderia phage BcepMigl, complete genome.	NC_019917	62952	75	38
91214206	Burkholderia phage BcepNazgul, complete genome.	NC_005091	57455	73	45
149882900	Burkholderia phage BcepNY3, complete genome.	NC_009604	47382	70	1
401723014	Burkholderia phage DC1, complete genome.	NC_018452	61847	73	46
560186075	Burkholderia phage JG068, complete genome.	NC_022916	41604	49	24
399528702	Burkholderia phage KL1, complete genome.	NC_018278	42832	55	31
327198045	Burkholderia phage KL3, complete genome.	NC_015266	40555	52	0
198449262	Burkholderia phage KS10, complete genome.	NC_011216	37635	49	36
327198269	Burkholderia phage KS14, complete genome.	NC_015273	32317	44	0
327197998	Burkholderia phage KS5, complete genome.	NC_015265	37236	46	0
255033713	Burkholderia phage KS9, complete genome.	NC_013055	39896	50	24
38707890	Burkholderia phage phi1026b, complete genome.	NC_005284	54865	83	0
148747798	Burkholderia phage phi644-2 chromosome, complete genome.	NC_009235	48674	71	16
134288688	Burkholderia phage phiE12-2 chromosome, complete genome.	NC_009236	36690	50	16
17975161	Burkholderia phage phiE125, complete genome.	NC_003309	53373	71	46
134288739	Burkholderia phage phiE202 chromosome, complete genome.	NC_009234	35741	48	14
134288788	Burkholderia phage phiE255 chromosome, complete genome.	NC_009237	37446	55	9
509141608	Burkholderia phage ST79, complete genome.	NC_021343	35430	49	18
117676329	Burkholderia prophage phi52237, complete genome.	NC_007145	37639	47	15
422935113	Campylobacter phage CP21, complete genome.	NC_019507	182833	257	135
937457254	Campylobacter phage CP220, complete genome.	NC_027997	177534	194	148
408905856	Campylobacter phage CP30A, complete genome.	NC_018861	133572	162	98
937457043	Campylobacter phage CPt10, complete genome.	NC_027996	175720	196	153
371670910	Campylobacter phage CPX, complete genome.	NC_016562	132662	149	93
332672312	Campylobacter phage NCTC12673, complete genome.	NC_015464	135041	166	105
1102617856	Campylobacter phage PC14, complete genome.	NC_031909	134927	171	101
414088056	Caulobacter phage CcrColossus, complete genome.	NC_019406	279967	452	361
414089228	Caulobacter phage CcrKarma, complete genome.	NC_019410	221828	357	289
414088509	Caulobacter phage CcrMagneto, complete genome.	NC_019407	218929	351	283
414088861	Caulobacter phage CcrRogue, complete genome.	NC_019408	223720	354	282
414089586	Caulobacter phage CcrSwift, complete genome.	NC_019411	219216	347	279
725949165	Caulobacter phage Cr30, complete genome.	NC_025422	155997	286	222
985759706	Caulobacter phage Percy, complete genome.	NC_029092	44974	55	32
418488936	Caulobacter phage phiCb5, complete genome.	NC_019453	3762	4	0
414087713	Caulobacter phage phiCbK, complete genome.	NC_019405	215710	342	275
399528838	Celeribacter phage P12053L, complete genome.	NC_018280	38889	56	45
526178095	Cellulophaga phage phi10:1, complete genome.	NC_021802	53664	106	78
526177130	Cellulophaga phage phi12:1, complete genome.	NC_021791	39148	64	37
526177653	Cellulophaga phage phi12:2, complete genome.	NC_021797	6453	13	3
526178379	Cellulophaga phage phi12a:1, complete genome.	NC_021805	6478	13	3
526178202	Cellulophaga phage phi13:2, complete genome.	NC_021803	72369	127	99
526178634	Cellulophaga phage phi14:2, complete genome.	NC_021806	100418	133	95
526177484	Cellulophaga phage phi17:1, complete genome.	NC_021795	38776	65	41
526177667	Cellulophaga phage phi17:2, complete genome.	NC_021798	145343	198	145
526177061	Cellulophaga phage phi18:1, complete genome.	NC_021790	39189	65	39
526177357	Cellulophaga phage phi18:3, complete genome.	NC_021794	71443	123	92
526177866	Cellulophaga phage phi19:1, complete genome.	NC_021799	57447	114	87
526176928	Cellulophaga phage phi19:3, complete genome.	NC_021789	75994	129	100
526177551	Cellulophaga phage phi38:1, complete genome.	NC_021796	72534	101	74
526178330	Cellulophaga phage phi39:1, complete genome.	NC_021804	28760	48	28
526176726	Cellulophaga phage phi4:1, complete genome.	NC_021788	145865	197	144
526177981	Cellulophaga phage phi46:1, complete genome.	NC_021800	34844	54	35
526177198	Cellulophaga phage phi46:3, complete genome.	NC_021792	72961	121	92
526177323	Cellulophaga phage phi48:2, complete genome.	NC_021793	11703	29	11
472342165	Cellulophaga phage phiSM genomic sequence.	NC_020860	44557	59	47
472339853	Cellulophaga phage phiST genomic sequence.	NC_020842	79114	104	97
1043523484	Chimpanzee faeces associated microphage 1 isolate CPNG_29298,	NC_030472	4851	4	0
1043372883	Chimpanzee faeces associated microphage 2 isolate CPNG_29299,	NC_030476	5184	5	1
1043523479	Chimpanzee faeces associated microphage 3 isolate CPNG_29300,	NC_030458	5016	4	0
47566140	Chlamydia phage 3, complete genome.	NC_008355	4554	8	0
77020114	Chlamydia phage 4, complete genome.	NC_007461	4530	8	0
9629143	Chlamydia phage Chp1, complete genome.	NC_001741	4877	12	3
9634948	Chlamydia phage Chp2, complete genome.	NC_002194	4563	8	0
9791176	Chlamydia phage phiCPAR39, complete sequence.	NC_002180	4532	6	4
589286942	Citrobacter phage CR44b complete genome.	NC_023576	39207	57	23
589286108	Citrobacter phage CR8 complete genome.	NC_023548	39651	57	22
939536926	Citrobacter phage CVT22, complete genome.	NC_027988	47636	83	58
971765512	Citrobacter phage IME-CF2, complete genome.	NC_029013	177688	263	157
971820302	Citrobacter phage Margaery, complete genome.	NC_028755	178182	280	171
971820898	Citrobacter phage Merlin, complete genome.	NC_028857	172733	303	183
970580182	Citrobacter phage Michonne, complete genome.	NC_028247	90000	143	107
713322012	Citrobacter phage Miller, complete genome.	NC_025414	178171	277	170
840030423	Citrobacter phage Moogle, complete genome.	NC_027293	87999	126	93
849248501	Citrobacter phage Moon, complete genome.	NC_027331	170341	298	179
971821202	Citrobacter phage phiCFP-1, complete genome.	NC_028880	38625	43	27
1070102193	Citrobacter phage SH1, complete genome.	NC_031066	39434	53	23
1070104274	Citrobacter phage SH2, complete genome.	NC_031092	39158	53	19
1070065129	Citrobacter phage SH3, complete genome.	NC_031123	39444	49	22
1070097745	Citrobacter phage SH4, complete genome.	NC_031018	39274	49	24
849251524	Citrobacter phage Stevie, complete genome.	NC_027350	49816	90	60
1070101357	Citrobacter phage vB_CfrM_CfP1, complete genome.	NC_031057	180219	273	168
282598772	Clavibacter phage CMP1, complete genome.	NC_013698	58652	74	65
589892883	Clavibacter phage CN1A, complete genome.	NC_023549	56789	78	58
208429855	Clostridium phage 39-O, complete genome.	NC_011318	38753	62	38
80159686	Clostridium phage c-st, complete genome.	NC_007581	185683	198	135
640884857	Clostridium phage CDMH1 complete genome.	NC_024144	54279	84	44
90592637	Clostridium phage phi CD119, complete genome.	NC_007917	53325	79	57
422936709	Clostridium phage phi24R, complete genome.	NC_019523	18919	22	12
20065963	Clostridium phage phi3626, complete genome.	NC_003524	33507	51	1
431810358	Clostridium phage phi8074-B1, complete genome.	NC_019924	47595	82	66
134287335	Clostridium phage phiC2, complete genome.	NC_009231	56538	82	52
971820044	Clostridium phage phiCD111, complete genome.	NC_028905	41560	55	34
971820155	Clostridium phage phiCD146, complete genome.	NC_028958	41507	52	31
1237089601	Clostridium phage phiCD211, complete genome.	NC_029048	131704	190	106
209901237	Clostridium phage phiCD27, complete genome.	NC_011398	50930	75	53
333798107	Clostridium phage phiCD38-2, complete genome.	NC_015568	41090	55	33
971820100	Clostridium phage phiCD481-1, complete genome.	NC_028951	32846	54	34
971819831	Clostridium phage phiCD505, complete genome.	NC_028764	49316	76	55
971819908	Clostridium phage phiCD506, complete genome.	NC_028838	33274	53	33
326536847	Clostridium phage phiCD6356, complete genome.	NC_015262	37664	59	38
971764663	Clostridium phage phiCDHM11 complete genome.	NC_029001	32000	49	29
985760983	Clostridium phage phiCDHM13 complete genome.	NC_029116	33596	50	28
971763865	Clostridium phage phiCDHM19, complete genome.	NC_028996	54295	88	51
422935057	Clostridium phage phiCP13O, complete genome.	NC_019506	38329	55	32
422933946	Clostridium phage phiCP26F, complete genome.	NC_019496	39188	49	33
422935424	Clostridium phage phiCP34O, complete genome.	NC_019508	38309	52	31
389060373	Clostridium phage phiCP7R, complete genome.	NC_017980	18397	26	16
392972653	Clostridium phage phiCPV4, complete genome.	NC_018083	17972	28	18
1068331839	Clostridium phage phiCT19406A, complete genome.	NC_030950	47020	67	45
1068331764	Clostridium phage phiCT19406B, complete genome.	NC_030947	38243	66	33
971821509	Clostridium phage phiCT19406C, complete genome.	NC_029006	35703	63	34
971821384	Clostridium phage phiCT453A, complete genome.	NC_028991	42158	62	33
971821447	Clostridium phage phiCT453B, complete genome.	NC_029004	36712	61	30
971821641	Clostridium phage phiCT9441A, complete genome.	NC_029022	46895	77	41
1068527209	Clostridium phage phiCTC2A, complete genome.	NC_030949	47020	67	45
1068527287	Clostridium phage phiCTC2B, complete genome.	NC_030951	38243	66	33
304360662	Clostridium phage phiCTP1, complete genome.	NC_014457	59199	86	64
971819962	Clostridium phage phiMMP01, complete genome.	NC_028883	44461	81	55
414090365	Clostridium phage phiMMP02, complete genome.	NC_019421	48396	76	40
971820208	Clostridium phage phiMMP03, complete genome.	NC_028959	52261	93	66
414090442	Clostridium phage phiMMP04, complete genome.	NC_019422	31674	51	27
388570630	Clostridium phage PhiS63, complete genome.	NC_017978	33609	43	0
110804020	Clostridium phage phiSM101, complete genome.	NC_008265	38092	53	36
392972682	Clostridium phage phiZP2, complete genome.	NC_018084	18078	27	17
509140039	Clostridium phage vB_CpeS-CP51, complete genome.	NC_021325	39108	50	34
392973229	Colwellia phage 9A, complete genome.	NC_018088	104936	149	124
939482390	Corynebacterium phage BFK20.	NC_009799	42972	54	0
157310906	Corynebacterium phage P1201, complete genome.	NC_009816	70579	97	0
399528633	Croceibacter phage P2559S, complete genome.	NC_018276	44988	68	58
589893825	Croceibacter phage P2559Y, complete genome.	NC_023614	43153	51	33
389059862	Cronobacter phage CR3, complete genome.	NC_017974	149273	265	228
514051312	Cronobacter phage CR5, complete genome.	NC_021531	223989	231	181
658310045	Cronobacter phage CR8, complete genome.	NC_024354	149162	269	233
593777117	Cronobacter phage CR9, complete genome.	NC_023717	151924	281	242
985758000	Cronobacter phage Dev-CD-23823 complete sequence.	NC_029070	41620	48	31
651729600	Cronobacter phage Dev2 complete genome.	NC_023558	38966	45	20
431811043	Cronobacter phage ENT39118, complete genome.	NC_019934	39012	38	8
431810493	Cronobacter phage ENT47670, complete genome.	NC_019927	47611	46	25
422935477	Cronobacter phage ESP2949-1, complete genome.	NC_019509	49116	45	20
966203552	Cronobacter phage PBES 02, complete genome.	NC_028672	149732	270	230
401817563	Cronobacter phage phiES15, complete genome.	NC_018454	39974	52	23
971741888	Cronobacter phage S13, complete genome.	NC_028773	182145	268	171
414086086	Cronobacter phage vB_CsaM_GAP161, complete genome.	NC_019398	178193	275	166
414086645	Cronobacter phage vB_CsaM_GAP31, complete genome.	NC_019400	147940	269	228
414086915	Cronobacter phage vB_CsaM_GAP32, complete genome.	NC_019401	358663	545	453
414087461	Cronobacter phage vB_CsaP_GAP52, complete genome.	NC_019402	76631	115	82
448260223	Cronobacter sakazakii phage vB_CskP_GAP227, complete genome.	NC_020078	41796	49	33
372217712	Cyanophage 9515-10a, complete genome.	NC_016657	47055	55	33
472342816	Cyanophage KBS-P-1A genomic sequence.	NC_020865	45730	57	48
472341456	Cyanophage KBS-S-2A genomic sequence.	NC_020854	40658	64	56
472341815	Cyanophage MED4-117 genomic sequence.	NC_020857	38834	63	56
472340512	Cyanophage MED4-184 genomic sequence.	NC_020847	38327	59	56
472340220	Cyanophage MED4-213, complete genome.	NC_020845	180977	216	176
372217768	Cyanophage NATL1A-7, complete genome.	NC_016658	47741	65	48
372217834	Cyanophage NATL2A-133, complete genome.	NC_016659	47536	62	46
481019198	Cyanophage P-RSM1 genomic sequence.	NC_021071	177211	212	167
472341521	Cyanophage P-RSM6 genomic sequence.	NC_020855	192497	221	182
372217655	Cyanophage P-SSP2, complete genome.	NC_016656	45890	56	39
966198239	Cyanophage P-TIM40, complete genome.	NC_028663	188632	235	164
557307628	Cyanophage PP, complete genome.	NC_022751	42480	41	25
254729462	Cyanophage PSS2, complete genome.	NC_013021	107530	131	99
1070619080	Cyanophage S-RIM32 isolate RW_108_0702, complete genome.	NC_031235	194437	230	147
1070621080	Cyanophage S-RIM50 isolate RW_29_0704, complete genome.	NC_031242	174307	227	150
472343238	Cyanophage S-SSM4 genomic sequence.	NC_020875	182801	220	164
422936140	Cyanophage S-TIM5, complete genome.	NC_019516	161440	180	109
472343131	Cyanophage SS120-1 genomic sequence.	NC_020872	46997	52	30
481019412	Cyanophage Syn30 genomic sequence.	NC_021072	178807	209	160
148724443	Cyanophage Syn5, complete genome.	NC_009531	46214	61	2
423262327	Deep-sea thermophilic phage D6E, complete genome.	NC_019544	49335	49	21
282598938	Deftia phage phiW-14, complete genome.	NC_013697	157486	236	175
966201597	Delftia phage IME-DE1, complete genome.	NC_028702	38084	48	33
1160538435	Delftia phage RG-2014, complete genome.	NC_027348	73882	88	67
713322875	Dickeya phage RC-2014, complete genome.	NC_025452	155346	196	123
448259945	Dickeya phage vB_DsoM_LIMEstone1 complete genome.	NC_019925	152427	201	97
658310992	Dinoroseobacter phage DFL12phi1, complete genome.	NC_024367	75028	86	72
589889262	Edwardsiella phage eiAU-183, complete genome.	NC_023555	43017	54	32
764162247	Edwardsiella phage GF-2 DNA, complete sequence.	NC_026611	43129	82	54
414090316	Edwardsiella phage KF-1 DNA, complete genome.	NC_019420	41549	48	42
448261025	Edwardsiella phage MSW-3 DNA, complete genome.	NC_020082	42746	66	51
966200071	Edwardsiella phage PEi20 DNA, complete sequence.	NC_028683	177643	301	184
610583910	Edwardsiella phage PEi21, complete genome.	NC_021342	43378	71	59
770386168	Eel River basin pequenovirus isolate c22476, complete genome.	NC_026665	6083	9	6
1070100362	Enterobacter phage Arya, complete genome.	NC_031048	41918	61	35
985760666	Enterobacter phage E-2, complete genome.	NC_029102	36051	41	13
971743977	Enterobacter phage E-3, complete genome.	NC_028795	31522	36	11
418489303	Enterobacter phage EcP1, complete genome.	NC_019485	59080	77	65
422936732	Enterobacter phage Enc34, complete genome.	NC_019524	60364	80	49
414090494	Enterobacter phage IME11, complete genome.	NC_019423	72570	91	76
589889728	Enterobacter phage PG7, complete genome.	NC_023561	173276	294	184
971820583	Enterobacter phage phiEap-1, complete genome.	NC_028772	39133	42	27
1035950671	Enterobacter phage phiEap-2, complete genome.	NC_028695	40491	62	46
1070103086	Enterobacter phage Tyrion, complete genome.	NC_031077	41760	56	29
194100359	Enterobacteria phage 13a, complete genome.	NC_011045	38841	55	0
326536103	Enterobacteria phage 285P, complete genome.	NC_015249	39270	47	4
563397452	Enterobacteria phage 4MG, complete genome.	NC_022968	148567	271	13
9632466	Enterobacteria phage 933W, complete genome.	NC_000924	61670	80	45
640885073	Enterobacteria phage 9g, complete genome.	NC_024146	56702	71	46
9625355	Enterobacteria phage alpha3, complete genome.	NC_001330	6087	10	1
937532837	Enterobacteria phage AR1 DNA, complete genome.	NC_027983	167435	281	155
194100252	Enterobacteria phage BA14, complete genome.	NC_011040	39816	52	9
31044225	Enterobacteria phage BP-4795, complete genome.	NC_004813	57930	85	33
939535639	Enterobacteria phage Bp4, complete genome.	NC_024142	72583	94	59
422934005	Enterobacteria phage Bp7, complete genome.	NC_019500	168066	263	136
431810239	Enterobacteria phage C-1 INW-2012, complete sequence.	NC_019920	3523	4	0
971742339	Enterobacteria phage CAjan, complete genome.	NC_028776	59670	91	53
311992992	Enterobacteria phage CC31, complete genome.	NC_014662	165540	279	164
849253165	Enterobacteria phage DT57C, complete genome.	NC_027356	108065	133	71
194100305	Enterobacteria phage EcoDS1, complete genome.	NC_011042	39252	53	0
682122955	Enterobacteria phage EK99P-1, complete genome.	NC_024783	44332	62	43
182682799	Enterobacteria phage EPS7, complete genome.	NC_010583	111382	170	113
30387379	Enterobacteria phage epsilon15, complete genome.	NC_004775	39671	51	28
62362213	Enterobacteria phage ES18, complete genome.	NC_006949	46900	79	0
730977588	Enterobacteria phage fd strain 478, complete genome.	NC_025824	6408	10	0
38707640	Enterobacteria phage Felix 01, complete genome.	NC_005282	86155	131	83
971754291	Enterobacteria phage FI 4184 b, complete genome.	NC_028902	4184	4	0
23455713	Enterobacteria phage FI, complete genome.	NC_004301	4276	4	0
557307584	Enterobacteria phage fiAA91-ss, complete genome.	NC_022750	33628	40	3
176120944	Enterobacteria phage G4, complete genome.	NC_001420	5577	11	0
9626425	Enterobacteria phage GA, complete genome.	NC_001426	3466	4	0
713322580	Enterobacteria phage GEC-3S complete genome.	NC_025425	163424	277	179
431810287	Enterobacteria phage Hgal1, complete sequence.	NC_019922	3562	4	0
428783279	Enterobacteria phage HK106, complete genome.	NC_019768	41468	65	22
428781939	Enterobacteria phage HK140, complete genome.	NC_019710	40710	71	31
428782376	Enterobacteria phage HK225, complete genome.	NC_019717	45366	69	23
428782193	Enterobacteria phage HK446, complete genome.	NC_019714	39026	60	21
428783345	Enterobacteria phage HK542, complete genome.	NC_019769	38964	57	19
428783215	Enterobacteria phage HK544, complete genome.	NC_019767	40155	63	20
428782857	Enterobacteria phage HK578, complete genome.	NC_019724	43741	60	46
13559823	Enterobacteria phage HK620, complete genome.	NC_002730	38297	58	29
428782011	Enterobacteria phage HK629, complete genome.	NC_019711	47288	69	16
428782787	Enterobacteria phage HK630, complete genome.	NC_019723	47090	69	12
428782521	Enterobacteria phage HK633, complete genome.	NC_019719	41528	67	29
9634155	Enterobacteria phage HK97, complete genome.	NC_002167	39732	61	1
408905850	Enterobacteria phage HX01, complete genome.	NC_018855	169158	62	62
9625381	Enterobacteria phage I2-2, complete genome.	NC_001332	6744	9	0
89888094	Enterobacteria phage ID18, complete genome.	NC_007856	5486	11	0
89888607	Enterobacteria phage ID2 Moscow/ID/2001, complete genome.	NC_007817	5486	11	0
9630747	Enterobacteria phage If1, complete genome.	NC_001954	8454	10	2
9626232	Enterobacteria phage Ike, complete genome.	NC_002014	6883	12	0
299778956	Enterobacteria phage IME08, complete genome.	NC_014260	172253	253	136
422934421	Enterobacteria phage ime09, complete genome.	NC_019503	166499	268	103
422934269	Enterobacteria phage IME10, complete genome.	NC_019501	39646	27	3
725950237	Enterobacteria phage J8-65, complete genome.	NC_025445	40981	47	26
971766373	Enterobacteria phage JenK1, complete genome.	NC_029021	60747	86	64
971767067	Enterobacteria phage JenP1, complete genome.	NC_029028	60754	87	66
971763968	Enterobacteria phage JenP2, complete genome.	NC_028997	59802	87	67
71834082	Enterobacteria phage JK06, complete genome.	NC_007291	46072	82	71
476572429	Enterobacteria phage JL1, complete genome.	NC_019419	43457	60	38
238695156	Enterobacteria phage JS10, complete genome.	NC_012741	171451	265	140
161622381	Enterobacteria phage JS98, complete genome.	NC_010105	170523	266	146
238694878	Enterobacteria phage JSE, complete genome.	NC_012740	166418	277	167
108861984	Enterobacteria phage K1-5, complete genome.	NC_008152	44385	52	7
83571714	Enterobacteria phage K1E, complete genome.	NC_007637	45251	62	42
77118167	Enterobacteria phage K1F, complete genome.	NC_007456	39704	43	17
338826807	Enterobacteria phage K30, complete genome.	NC_015719	40940	49	23
9626243	Enterobacteria phage lambda, complete genome.	NC_001416	48502	74	9
428781805	Enterobacteria phage M, complete genome.	NC_019707	3405	4	0
56718463	Enterobacteria phage M13, complete genome.	NC_003287	6407	10	0
428781735	Enterobacteria phage mEp043 c-1, complete genome.	NC_019706	42780	69	28
428781810	Enterobacteria phage mEp235, complete genome.	NC_019708	37595	61	18
435439265	Enterobacteria phage mEp237, complete genome.	NC_019704	44375	63	24
428782316	Enterobacteria phage mEp460, complete genome.	NC_019716	44510	59	26
428781872	Enterobacteria phage mEpX1, complete genome.	NC_019709	41567	66	25
428765613	Enterobacteria phage mEpX2, complete genome.	NC_019705	38759	67	26
170783609	Enterobacteria phage Min27, complete genome.	NC_010237	63395	83	49
9633494	Enterobacteria phage Mu, complete genome.	NC_000929	36717	55	28
119952179	Enterobacteria phage N4, complete genome.	NC_008720	70153	72	3
408905830	Enterobacteria phage NJ01, complete genome.	NC_018835	77448	109	85
46401626	Enterobacteria phage P1, complete genome.	NC_005856	94800	110	0
9630327	Enterobacteria phage P2, complete genome.	NC_001895	33593	43	6
51236723	Enterobacteria phage P22 virus, complete genome.	NC_002371	41724	72	20
9627507	Enterobacteria phage P4, complete genome.	NC_001609	11624	14	6
744692700	Enterobacteria phage P88, complete genome.	NC_026014	35814	53	14
157311299	Enterobacteria phage Phi1, complete genome.	NC_009821	164270	276	179
824479580	Enterobacteria phage phi80, complete genome.	NC_021190	46150	63	13
726646933	Enterobacteria phage phi92, complete genome.	NC_023693	148612	252	1
167583555	Enterobacteria phage phiEco32, complete genome.	NC_010324	77554	128	94
161617915	Enterobacteria phage phiEcoM-GJ1, complete genome.	NC_010106	52975	75	41
18249864	Enterobacteria phage phiP27, complete genome.	NC_003356	42575	58	33
9626372	Enterobacteria phage phiX174 sensu lato, complete genome.	NC_001422	5386	11	0
41057352	Enterobacteria phage PsP3, complete genome.	NC_005340	30636	42	0
9630317	Enterobacteria phage Qbeta, complete genome.	NC_001890	4215	4	0
971748878	Enterobacteria phage QL01, complete genome.	NC_028847	170527	275	190
228861315	Enterobacteria phage RB14, complete genome.	NC_012638	165429	274	152
304373555	Enterobacteria phage RB16, complete genome.	NC_014467	176788	270	161
713322590	Enterobacteria phage RB27, complete genome.	NC_025448	165179	271	140
713322302	Enterobacteria phage RB3, complete genome.	NC_025419	168402	273	137
66391451	Enterobacteria phage RB43, complete genome.	NC_007023	180500	292	184
33620426	Enterobacteria phage RB49, complete genome.	NC_005066	164018	279	176
228860932	Enterobacteria phage RB51, complete genome.	NC_012635	168394	273	150
937495064	Enterobacteria phage RB68, complete genome.	NC_027979	168401	276	143
32453484	Enterobacteria phage RB69, complete genome.	NC_004928	167560	273	146
81343928	Enterobacteria phage RTP, complete genome.	NC_007603	46219	75	48
849122262	Enterobacteria phage Sf101, complete genome.	NC_027398	38742	66	23
41057278	Enterobacteria phage Sf6, complete genome.	NC_005344	39043	66	3
849250250	Enterobacteria phage SfI, complete genome.	NC_027339	38389	65	19
849255230	Enterobacteria phage SfMu, complete genome.	NC_027382	37146	55	26
19548987	Enterobacteria phage SfV, complete genome.	NC_003444	37074	53	23
31880044	Enterobacteria phage SP6, complete genome.	NC_004831	43769	52	2
326632894	Enterobacteria phage SPC35, complete genome.	NC_015269	118351	145	91
565323599	Enterobacteria phage SSL2009a, complete genome.	NC_012223	44899	67	43
242346741	Enterobacteria phage St-1, complete genome.	NC_012868	6094	11	1
46358648	Enterobacteria phage ST104 DNA, complete genome.	NC_005841	41391	63	0
24371534	Enterobacteria phage ST64T, complete genome.	NC_004348	40679	65	37
45686283	Enterobacteria phage T1, complete genome.	NC_005833	48836	78	55
17570786	Enterobacteria phage T3, complete genome.	NC_003298	38208	55	12
29366675	Enterobacteria phage T4, complete genome.	NC_000866	168903	278	113
46401737	Enterobacteria phage T5, complete genome.	NC_005859	121750	163	104
9627425	Enterobacteria phage T7, complete genome.	NC_001604	39937	60	28
148734472	Enterobacteria phage TLS, complete genome.	NC_009540	49902	87	1
1070066877	Enterobacteria phage UAB_Phi20, complete genome.	NC_031019	41809	80	26
456351021	Enterobacteria phage UAB_Phi78, complete genome.	NC_020414	43931	58	38
414086362	Enterobacteria phage vB_EcoM_ACG-C40, complete genome.	NC_019399	167396	282	153
971753260	Enterobacteria phage vB_EcoM_VR20, complete genome.	NC_028894	170336	286	167
971756113	Enterobacteria phage vB_EcoM_VR25, complete genome.	NC_028925	170822	293	172
971760581	Enterobacteria phage vB_EcoM_VR26, complete genome.	NC_028957	171541	291	169
971751723	Enterobacteria phage vB_EcoM_VR5, complete genome.	NC_028881	170473	271	152
422936321	Enterobacteria phage vB_EcoM-FV3, complete genome.	NC_019517	136947	218	172
314121562	Enterobacteria phage vB_EcoM-VR7, complete genome.	NC_014792	169285	293	169
414087577	Enterobacteria phage vB_EcoP_ACG-C91, complete genome.	NC_019403	43731	56	38
414087634	Enterobacteria phage vB_EcoS_ACG-M12, complete genome.	NC_019404	46054	78	54
1070100724	Enterobacteria phage vB_EcoS_NBD2, complete genome.	NC_031050	51802	87	55
428782446	Enterobacteria phage vB_EcoS_Rogue1, complete genome.	NC_019718	45805	74	50
422936890	Enterobacteria phage vB_KleM-RaK2, complete genome.	NC_019526	345809	534	469
9633396	Enterobacteria phage VT2-Sakai, complete genome.	NC_000902	60942	83	50
966197717	Enterobacteria phage VT2phi_272, complete sequence.	NC_028656	65955	83	47
89888652	Enterobacteria phage WA13, complete genome.	NC_007821	6068	10	1
238801731	Enterobacteria phage WV8, complete genome.	NC_012749	88487	140	117
209427726	Enterobacteria phage YYZ-2008, complete prophage genome.	NC_011356	54896	75	30
428782589	Enterobacterial phage mEp213, complete genome.	NC_019720	44120	74	32
428782254	Enterobacterial phage mEp234, complete genome.	NC_019715	39578	61	18
428782664	Enterobacterial phage mEp390, complete genome.	NC_019721	40029	59	31
849253959	Enterobacteriaphage UAB_Phi87, complete genome.	NC_027360	87603	147	117
176120924	Enterobacterio phage MS2, complete genome.	NC_001417	3569	4	0
392972768	Enterococcus phage BC-611, complete genome.	NC_018086	53996	87	58
1070619765	Enterococcus phage Ec-ZZ2, complete genome.	NC_031260	41170	59	30
849119930	Enterococcus phage ECP3, complete genome.	NC_027335	145518	220	166
384519756	Enterococcus phage EF62phi, complete genome.	NC_017732	30505	48	29
712916052	Enterococcus phage EfaCPT1, complete genome.	NC_025465	40923	69	43
225626377	Enterococcus phage EFAP-1, complete genome.	NC_012419	21115	24	8
725950513	Enterococcus phage EFC-1, complete genome.	NC_025453	40286	59	26
971765104	Enterococcus phage EFDG1, complete genome.	NC_029009	147589	210	152
971766763	Enterococcus phage EFLK1, complete genome.	NC_029026	130952	209	164
327198098	Enterococcus phage EFRM31, complete genome.	NC_015270	16945	23	6
651729515	Enterococcus phage IME_EF3, complete genome.	NC_023595	41687	69	37
589892984	Enterococcus phage IME-EF4, complete genome.	NC_023551	40692	60	31
658310458	Enterococcus phage IME-EFm1, complete genome.	NC_024356	42597	70	41
971746899	Enterococcus phage IME-EFm5, complete genome.	NC_028826	42265	70	37
282598706	Enterococcus phage phiEf11, complete genome.	NC_013696	42822	65	33
158079296	Enterococcus phage phiEF24C, complete genome.	NC_009904	142072	221	176
281416323	Enterococcus phage phiFL1A, complete genome.	NC_013646	38764	61	39
281416490	Enterococcus phage phiFL2A, complete genome.	NC_013643	36270	63	37
281416213	Enterococcus phage phiFL3A, complete genome.	NC_013648	39576	64	38
281416434	Enterococcus phage phiFL4A, complete genome.	NC_013644	37856	55	36
1070067054	Enterococcus phage SANTOR1, complete genome.	NC_031051	37933	60	44
712916213	Enterococcus phage vB_Efae230P-4, complete genome.	NC_025467	17972	25	13
966201241	Enterococcus phage vB_EfaP_IME195, complete genome.	NC_028693	18607	27	15
971763609	Enterococcus phage vB_EfaS_IME196, complete genome.	NC_028990	38886	57	38
966198969	Enterococcus phage vB_EfaS_IME197, complete genome.	NC_028671	41307	70	42
971765880	Enterococcus phage vB_EfaS_IME198, complete genome.	NC_029016	58000	95	79
643319045	Enterococcus phage VD13, complete genome.	NC_024212	55726	88	64
125999960	Erwinia amylovora phage Era103, complete genome.	NC_009014	45445	53	24
431810441	Erwinia amylovora phage phiEa100 complete genome.	NC_019926	45554	51	24
589889409	Erwinia phage Ea35-70, complete genome.	NC_023557	271084	318	298
589891132	Erwinia phage Ea9-2, complete genome.	NC_023579	75568	94	72
431810934	Erwinia phage ENT90, complete genome.	NC_019932	29564	60	32
557307365	Erwinia phage FE44, complete genome.	NC_022744	39860	51	22
374531848	Erwinia phage PEp14, complete genome.	NC_016767	60714	64	47
327198387	Erwinia phage phiEa104, complete genome.	NC_015292	84565	118	85
219681259	Erwinia phage phiEa21-4, complete genome.	NC_011811	84576	118	87
849120196	Erwinia phage phiEa2809, complete genome.	NC_027340	162160	145	66
589287449	Erwinia phage PhiEaH1, complete genome.	NC_023610	218339	241	181
431810571	Erwinia phage phiEaH2, complete genome.	NC_019929	243050	262	205
327198559	Erwinia phage phiEt88, complete genome.	NC_015295	47279	68	45
1070063258	Erwinia phage vB_EamM_Asesino, complete genome.	NC_031107	246291	277	205
1070106232	Erwinia phage vB_EamM_Caitlin, complete genome.	NC_031120	241147	271	199
1070063892	Erwinia phage vB_EamM_ChrisDB, complete genome.	NC_031126	244840	277	196
1070096385	Erwinia phage vB_EamM_EarlPhillipIV, complete genome.	NC_031007	223935	241	187
1070106747	Erwinia phage vB_EamM_Huxley, complete genome.	NC_031127	240761	271	193
1070096689	Erwinia phage vB_EamM_Kwan, complete genome.	NC_031010	246390	285	206
1070099785	Erwinia phage vB_EamM_Phobos, complete genome.	NC_031043	229501	247	171
422934690	Erwinia phage vB_EamM-Y2, complete genome.	NC_019504	56621	92	0
1211142923	Erwinia phage vB_EamP_Frozen, complete genome.	NC_031062	75147	92	54
422935523	Erwinia phage vB_EamP-L1, complete genome.	NC_019510	39282	51	0
422935839	Erwinia phage vB_EamP-S6, complete genome.	NC_019514	74669	115	0
985758859	Erysipelothrix phage SE-1, complete genome.	NC_029078	34997	43	24
194172859	Escherichia coli bacteriophage rv5, complete sequence.	NC_011041	137947	233	188
712914205	Escherichia phage 121Q, complete genome.	NC_025447	348532	611	461
971754308	Escherichia phage 172-1, complete genome.	NC_028903	77266	130	99
543170177	Escherichia phage 2 JES-2013, complete genome.	NC_022323	136910	220	169
1070105919	Escherichia phage 64795_ec1, complete genome.	NC_031114	39235	45	25
428782918	Escherichia phage ADB-2, complete genome.	NC_019725	50552	78	70
985759433	Escherichia phage APCEc01, complete genome.	NC_029091	168771	272	159
730984989	Escherichia phage Av-05, complete genome.	NC_025830	120938	209	160
682124203	Escherichia phage bV_EcoS_AHP42, complete genome.	NC_024793	46847	76	47
682123018	Escherichia phage bV_EcoS_AHS24, complete genome.	NC_024784	46440	81	52
388570360	Escherichia phage bV_EcoS_AKFV33, complete genome.	NC_017969	108853	160	110
682123738	Escherichia phage bV_EcoS_AKS96, complete genome.	NC_024789	45746	74	47
849122203	Escherichia phage CICC 80001, complete genome.	NC_027387	38810	49	17
281199644	Escherichia phage D108, complete genome.	NC_013594	37235	57	28
698029054	Escherichia phage e11/2, complete genome.	NC_024125	168470	279	144
643217733	Escherichia phage e4/1c, complete genome.	NC_024210	47112	72	53
849122009	Escherichia phage EC6, complete genome.	NC_027369	86231	136	113
408905849	Escherichia phage ECBP1, complete genome.	NC_018854	69855	82	66
408905854	Escherichia phage ECBP2, complete genome.	NC_018859	77315	120	101
849119759	Escherichia phage ECBP5, complete genome.	NC_027330	45403	62	43
725950134	Escherichia phage ECML-117, complete genome.	NC_025441	66854	94	80
712914839	Escherichia phage ECML-134, complete genome.	NC_025449	166783	270	223
725950304	Escherichia phage ECML-4, complete genome.	NC_025446	157308	198	159
1070103480	Escherichia phage Envy, complete genome.	NC_031081	45206	62	44
1070067200	Escherichia phage Gluttony, complete genome.	NC_031113	44513	61	44
356870600	Escherichia phage HK639, complete genome.	NC_016158	49576	76	49
356870677	Escherichia phage HK75, complete genome.	NC_016160	36661	58	17
849251248	Escherichia phage HY01, complete genome.	NC_027349	166977	255	105
971750870	Escherichia phage HY02, complete genome.	NC_028872	86252	125	93
1070100092	Escherichia phage HY03, complete genome.	NC_031047	170770	269	138
971766473	Escherichia phage JH2, complete genome.	NC_029023	87712	131	105
937456909	Escherichia phage K1G, complete genome.	NC_027993	43587	52	30
937456977	Escherichia phage K1H, complete genome.	NC_027994	41632	50	29
589892323	Escherichia phage KBNP1711, complete genome.	NC_023593	76184	126	105
1102621673	Escherichia phage LM33_P1 genome assembly, chromosome: I.	NC_031937	38979	49	5
510953439	Escherichia phage Lw1, complete genome.	NC_021344	176227	273	169
1102619808	Escherichia phage MX01, complete genome.	NC_031934	168929	266	182
408905841	Escherichia phage P13374, complete genome.	NC_018846	60894	79	44
971746566	Escherichia phage P483, complete genome.	NC_028822	40829	45	17
971750199	Escherichia phage P694, complete genome.	NC_028863	40477	50	18
953358037	Escherichia phage PA2, complete genome.	NC_028449	63569	84	48
849121398	Escherichia phage PBECO 4, complete genome.	NC_027364	348113	551	488
658607249	Escherichia phage PE3-1, complete genome.	NC_024379	39093	48	35
448260273	Escherichia phage phAPEC8, complete genome.	NC_020079	147737	269	232
418488631	Escherichia phage PhaxI, complete genome.	NC_019452	156628	209	154
966198019	Escherichia phage phi191, complete genome.	NC_028660	61035	87	58
593780594	Escherichia phage phiEB49, complete genome.	NC_023743	47180	74	0
422936608	Escherichia phage phiKT, complete genome.	NC_019520	42608	31	10
155370093	Escherichia phage phiV10, complete genome.	NC_007804	39104	55	31
849254769	Escherichia phage Pollock, complete genome.	NC_027381	68365	85	55
971753718	Escherichia phage pro147, complete genome.	NC_028896	32675	44	9
971758500	Escherichia phage pro483, complete genome.	NC_028943	29237	43	8
849060471	Escherichia phage Seurat, complete genome.	NC_027378	56776	88	64
971747688	Escherichia phage slur01, complete genome.	NC_028831	61235	90	72
971756484	Escherichia phage slur02, complete genome.	NC_028927	167298	266	170
971754227	Escherichia phage slur05, complete genome.	NC_028901	43900	58	45
971742681	Escherichia phage slur07, complete genome.	NC_028780	167124	266	180
971820626	Escherichia phage slur09 genome assembly slu09, chromosome : 1.	NC_028840	111751	160	132
953357764	Escherichia phage slur14, complete genome.	NC_028448	167467	272	184
947834969	Escherichia phage slur16, complete genome.	NC_028248	136896	206	49
971745112	Escherichia phage SUSP1, complete genome.	NC_028808	90743	139	104
971757461	Escherichia phage SUSP2, complete genome.	NC_028935	88698	131	98
418487627	Escherichia phage TL-2011b, complete genome.	NC_019445	44784	57	46
418487051	Escherichia phage TL-2011c, complete genome.	NC_019442	60523	72	48
1070098611	Escherichia phage UFV-AREG1, complete genome.	NC_031030	170788	274	135
1070103543	Escherichia phage vB_EcoM_Alf5, complete genome.	NC_031082	87662	133	96
971746758	Escherichia phage vB_EcoM_AYO145A, complete genome.	NC_028825	87372	131	103
372199367	Escherichia phage vB_EcoM_CBA120, complete genome.	NC_016570	157304	204	138
937533279	Escherichia phage vB_EcoM_ECO1230-10, complete genome.	NC_027995	41666	56	20
640883453	Escherichia phage vB_EcoM_FFH2, complete genome.	NC_024134	139020	218	168
897635950	Escherichia phage vB_EcoM_JS09, complete genome.	NC_024124	169148	273	165
682124280	Escherichia phage vB_EcoM_PhAPEC2, complete genome.	NC_024794	167318	254	136
712913174	Escherichia phage vB_EcoM-ep3, complete genome.	NC_025430	42351	51	27
1070105130	Escherichia phage vB_EcoM-UFV13, complete genome.	NC_031103	165772	268	193
849250042	Escherichia phage vB_EcoM-VpaE1, complete genome.	NC_027337	88403	132	94
345461828	Escherichia phage vB_EcoP_G7C, complete genome.	NC_015933	72917	79	47
1102620804	Escherichia phage vB_EcoP_GA2A, complete genome.	NC_031943	40470	56	38
682123185	Escherichia phage vB_EcoP_PhAPEC5, complete genome.	NC_024786	71248	83	61
682123813	Escherichia phage vB_EcoP_PhAPEC7, complete genome.	NC_024790	71778	83	62
640884271	Escherichia phage vB_EcoS_FFH1, complete genome.	NC_024139	108483	156	102
1102619273	Escherichia phage WG01, complete genome.	NC_031928	169936	273	189
422934783	Escherichia phage wV7, complete genome.	NC_019505	166452	273	150
849255303	Escherichia phage YD-2008.s, complete genome.	NC_027383	44613	62	34
77020112	Flavobacterium phage 11b, complete genome.	NC_006356	36012	65	55
1102618080	Flavobacterium phage 1H, complete genome.	NC_031911	39290	48	41
1102618944	Flavobacterium phage 2A, complete genome.	NC_031926	46575	61	53
526120135	Flavobacterium phage 6H, complete genome.	NC_021867	46978	63	56
827047258	Flavobacterium phage FCL-2, complete genome.	NC_027125	47142	74	74
1102618264	Flavobacterium phage Fpv1, complete genome.	NC_031914	88994	80	69
1102619749	Flavobacterium phage Fpv10, complete genome.	NC_031932	42702	58	50
1102616531	Flavobacterium phage Fpv11, complete genome.	NC_031945	42696	58	50
1102619668	Flavobacterium phage Fpv2, complete genome.	NC_031931	89010	80	69
1102618129	Flavobacterium phage Fpv20, complete genome.	NC_031912	89937	82	71
1102617378	Flavobacterium phage Fpv3, complete genome.	NC_031904	88421	79	68
1102616472	Flavobacterium phage Fpv5, complete genome.	NC_031921	42696	58	50
1102620388	Flavobacterium phage Fpv6, complete genome.	NC_031938	42820	58	50
1102617458	Flavobacterium phage Fpv7, complete genome.	NC_031905	42894	58	50
1102618461	Flavobacterium phage Fpv8, complete genome.	NC_031919	42696	58	50
589893762	Geobacillus phage GBK2, complete genome.	NC_023612	39078	62	40
124300942	Geobacillus phage GBSV1, complete genome.	NC_008376	34683	54	30
158380386	Geobacillus virus E2, complete genome.	NC_009552	40863	71	46
985758336	Geobacillus virus E3, complete genome.	NC_029073	141298	201	150
906476275	Gokushovirinae Bog1183_53, complete genome.	NC_027633	4609	5	0
906476305	Gokushovirinae Bog5712_52, complete genome.	NC_027636	4501	6	1
906476315	Gokushovirinae Bog8989_22, complete genome.	NC_027637	4656	6	1
906476365	Gokushovirinae Fen672_31, complete genome.	NC_027642	4624	7	2
906476391	Gokushovirinae Fen7875_21, complete genome.	NC_027645	4631	6	1
971763747	Gokushovirinae GAIR4, complete sequence.	NC_028993	4468	1	0
971763756	Gokushovirinae GNX3R, complete sequence.	NC_028994	4273	1	0
1068512463	Gordonia phage Bachita, complete genome.	NC_030936	93843	182	141
1070102821	Gordonia phage Bantam, complete genome.	NC_031074	92580	168	117
1070620180	Gordonia phage BaxterFox, complete genome.	NC_031226	53717	86	50
1070638683	Gordonia phage BetterKatz, complete genome.	NC_031247	50636	75	38
1068512853	Gordonia phage Blueberry, complete genome.	NC_030943	54990	86	42
1068359131	Gordonia phage Bowser, complete genome.	NC_030930	46570	67	35
1068512740	Gordonia phage BritBrat, complete genome.	NC_030942	55524	98	54
1070102741	Gordonia phage CaptainKirk2, complete genome.	NC_031072	47898	79	41
1070106105	Gordonia phage CarolAnn, complete genome.	NC_031118	54167	80	44
1068510302	Gordonia phage ClubL, complete genome.	NC_030901	92618	179	138
1068512658	Gordonia phage Cozz, complete genome.	NC_030941	46600	68	34
1070098432	Gordonia phage Cucurbita, complete genome.	NC_031029	93686	178	135
1068512950	Gordonia phage Demosthenes, complete genome.	NC_030944	74073	95	54
1070620931	Gordonia phage Emalyn, complete genome.	NC_031234	43982	67	34
1070106545	Gordonia phage Eyre, complete genome.	NC_031122	44929	74	41
1102620305	Gordonia phage GAL1, complete genome.	NC_031936	49979	82	69
1070098372	Gordonia phage Ghobes, complete genome.	NC_031028	45285	59	29
1068357892	Gordonia phage GMA1, complete genome.	NC_030902	41207	68	57
966198737	Gordonia phage GMA3, complete genome.	NC_028668	77779	104	90
1068359352	Gordonia phage GMA4, complete genome.	NC_030939	45537	68	55
1068358008	Gordonia phage GMA5, complete genome.	NC_030907	17562	28	19
1068510715	Gordonia phage GMA6, complete genome.	NC_030906	83324	115	94
966199040	Gordonia phage GMA7, complete genome.	NC_028673	73419	101	83
971761998	Gordonia phage Gmala1, complete genome.	NC_028972	75167	90	63
985757494	Gordonia phage GordDuk1, complete genome.	NC_029060	76276	97	69
985758538	Gordonia phage GordTnk2, complete genome.	NC_029074	75987	98	71
359802358	Gordonia phage GRU1, complete genome.	NC_016435	65766	94	79
1068512410	Gordonia phage GRU3, complete genome.	NC_030935	17727	26	17
1068359264	Gordonia phage Gsput1, complete genome.	NC_030932	43505	71	47
338826857	Gordonia phage GTE2, complete genome.	NC_015720	45530	57	36
359802265	Gordonia phage GTE5, complete genome.	NC_016434	65839	92	72
966198534	Gordonia phage GTE6, complete genome.	NC_028665	56982	86	74
358356850	Gordonia phage GTE7, complete genome.	NC_016166	74431	103	88
966197462	Gordonia phage GTE8, complete genome.	NC_028653	67617	94	81
1070639765	Gordonia phage Guacamole, complete genome.	NC_031265	49894	78	38
1070063187	Gordonia phage Hedwig, complete genome.	NC_031099	44536	70	40
1070620723	Gordonia phage Hotorobo, complete genome.	NC_031229	76972	108	68
1070101766	Gordonia phage JSwag, complete genome.	NC_031060	52726	101	64
1070105555	Gordonia phage Jumbo, complete genome.	NC_031109	78302	102	69
1049011657	Gordonia phage KatherineG, complete genome.	NC_030695	52689	98	60
1070637863	Gordonia phage Kita, complete genome.	NC_031233	50346	80	45
1068511114	Gordonia phage Kvothe, complete genome.	NC_030914	75462	99	58
1070619825	Gordonia phage Lucky10, complete genome.	NC_031267	42979	70	43
1068511058	Gordonia phage McGonagall, complete genome.	NC_030912	17119	27	14
1068511787	Gordonia phage Monty, complete genome.	NC_030924	75680	105	63
1070096280	Gordonia phage Nyceirae, complete genome.	NC_031004	41857	60	29
1070101868	Gordonia phage Nymphadora, complete genome.	NC_031061	53431	84	51
1070620999	Gordonia phage Obliviate, complete genome.	NC_031237	49286	80	45
1068358514	Gordonia phage OneUp, complete genome.	NC_030917	93577	163	118
1068358383	Gordonia phage Orchid, complete genome.	NC_030915	80650	114	77
1070105831	Gordonia phage Phinally, complete genome.	NC_031112	59265	87	71
1070098886	Gordonia phage Remus, complete genome.	NC_031031	52738	98	56
1049011557	Gordonia phage Rosalind, complete genome.	NC_030694	52684	99	61
1070621598	Gordonia phage Schwabeltier, complete genome.	NC_031255	46895	71	40
1049011756	Gordonia phage Smoothie, complete genome.	NC_030696	93139	179	137
1070621523	Gordonia phage SoilAssassin, complete genome.	NC_031251	47880	74	44
1049011938	Gordonia phage Soups, complete genome.	NC_030698	52924	99	61
1068359041	Gordonia phage Splinter, complete genome.	NC_030927	45858	79	45
1070096182	Gordonia phage Terapin, complete genome.	NC_031001	66611	97	69
1070100812	Gordonia phage Twister6, complete genome.	NC_031052	57804	93	65
1070621362	Gordonia phage UmaThurman, complete genome.	NC_031249	50127	83	48
1068511633	Gordonia phage Utz, complete genome.	NC_030921	49768	71	33
1068358192	Gordonia phage Vendetta, complete genome.	NC_030911	45858	79	45
1070637946	Gordonia phage Vivi2, complete genome.	NC_031239	59337	89	65
1068358282	Gordonia phage Wizard, complete genome.	NC_030913	58308	89	60
1068510594	Gordonia phage Woes, complete genome.	NC_030905	73752	91	51
1070639961	Gordonia phage Yeezy, complete genome.	NC_031269	51884	86	51
1070637495	Gordonia phage Yvonnetastic, complete genome.	NC_031230	98136	198	155
1070104589	Gordonia phage Zirinka, complete genome.	NC_031097	52077	79	44
9632287	Guinea pig Chlamydia phage, complete genome.	NC_001998	4529	9	4
9628600	Haemophilus phage HP1, complete genome.	NC_001697	32355	42	30
17981815	Haemophilus phage HP2, complete genome.	NC_003315	31508	37	9
418489035	Haemophilus phage SuMu, complete genome.	NC_019455	37151	55	25
389060148	Halocynthia phage JM-2012, complete genome.	NC_017975	167292	173	165
167832345	Halomonas phage phiHAP-1, complete genome.	NC_010342	39245	46	23
514051256	Halorubrum phage CGphi46 genomic sequence.	NC_021537	39784	55	54
226596529	Halorubrum pleomorphic virus 1, complete genome.	NC_012558	7048	10	6
422935762	Helicobacter phage 1961P, complete genome.	NC_019512	26836	33	16
431810540	Helicobacter phage KHP30 DNA, complete genome.	NC_019928	26215	30	22
431810901	Helicobacter phage KHP40 DNA, complete genome.	NC_019931	26449	32	27
371671341	Helicobacter phage phiHP33, complete genome.	NC_016568	24645	27	11
966197262	Hydrogenobaculum phage 1 strain HP1, complete genome.	NC_028651	19351	26	26
712913800	Idiomarinaceae phage 1N2-2, complete genome.	NC_025439	34773	56	28
722142241	Idiomarinaceae phage Phi1M2-2, complete genome.	NC_025471	36844	65	39
197085614	Iodobacteriophage phiPLPE, complete genome.	NC_011142	47453	84	58
543171678	Klebsiella phage 0507-KN2-1 DNA, complete genome.	NC_022343	159991	154	81
971743380	Klebsiella phage 1513, complete genome.	NC_028786	49462	72	46
612508640	Klebsiella phage F19, complete genome.	NC_023567	43766	51	30
448245104	Klebsiella phage JD001, complete genome.	NC_020204	48814	68	51
966200497	Klebsiella phage JD18, complete genome.	NC_028686	166313	278	255
194100415	Klebsiella phage K11, complete genome.	NC_011043	41181	51	0
971744360	Klebsiella phage K5, complete genome.	NC_028800	41698	46	18
849122338	Klebsiella phage K64-1 DNA, complete genome.	NC_027399	346602	64	27
971740814	Klebsiella phage KLPN1, complete genome.	NC_028760	49037	72	44
294661423	Klebsiella phage KP15, complete genome.	NC_014036	174436	258	162
448260543	Klebsiella phage KP27, complete genome.	NC_020080	174413	276	174
281416278	Klebsiella phage KP32, complete genome.	NC_013647	41119	44	17
294661411	Klebsiella phage KP34, complete genome.	NC_013649	43809	57	37
985760442	Klebsiella phage KP36, complete genome.	NC_029099	49797	79	55
971482745	Klebsiella phage Matisse, complete genome.	NC_028750	176081	280	169
725949105	Klebsiella phage NTUH-K2044-K1-1 DNA, complete genome.	NC_025418	43871	35	14
46402086	Klebsiella phage phiKO2, complete genome.	NC_005857	51601	64	0
1070104328	Klebsiella phage PKO111, complete genome.	NC_031095	168758	203	91
1070100906	Klebsiella phage PKP126, complete genome.	NC_031053	50934	78	52
971742168	Klebsiella phage Sushi, complete genome.	NC_028774	48754	76	48
966200865	Klebsiella phage vB_Kp1, complete genome.	NC_028688	40114	47	19
966198475	Klebsiella phage vB_Kp2, complete genome.	NC_028664	43963	58	45
966203306	Klebsiella phage vB_KpnM_KB57, complete genome.	NC_028659	142987	245	202
1070103728	Klebsiella phage vB_KpnM_KpV477, complete genome.	NC_031087	168272	275	163
971762294	Klebsiella phage vB_KpnP_KpV289, complete genome.	NC_028977	41054	51	25
966198913	Klebsiella phage vB_KpnP_KpV41, complete genome.	NC_028670	44203	55	35
1070097935	Klebsiella phage vB_KpnP_KpV475, complete genome.	NC_031025	42201	51	33
1070621308	Klebsiella phage vB_KpnP_KpV71, complete genome.	NC_031246	43267	53	32
971745763	Klebsiella phage vB_KpnP_SU503, complete genome.	NC_028816	43809	54	32
971750734	Klebsiella phage vB_KpnP_SU552A, complete genome.	NC_028870	43595	54	32
212671382	Kluyvera phage Kvp1, complete genome.	NC_011534	39472	47	16
169794178	Lactobacillus johnsonii prophage Lj771, complete genome.	NC_010179	40881	56	36
22296522	Lactobacillus phage A2, complete genome.	NC_004112	43411	62	34
446730228	Lactobacillus phage AQ113, complete genome.	NC_019782	36566	56	24
431809796	Lactobacillus phage ATCC 8014-B1, complete genome.	NC_019916	38002	60	35
418488152	Lactobacillus phage c5, complete genome.	NC_019449	31841	50	30
971752627	Lactobacillus phage CL1, complete genome.	NC_028888	39474	62	34
971748009	Lactobacillus phage CL2, complete genome.	NC_028835	38751	60	22
971747628	Lactobacillus phage iA2, complete genome.	NC_028830	34155	50	28
971754915	Lactobacillus phage iLp1308, complete genome.	NC_028911	34176	50	21
971743061	Lactobacillus phage iLp84, complete genome.	NC_028783	39399	60	34
557307926	Lactobacillus phage J-1, complete genome.	NC_022756	40931	63	39
418489109	Lactobacillus phage JCL1032, complete genome.	NC_019456	49433	77	53
90592575	Lactobacillus phage KC5a, complete genome.	NC_007924	38239	61	38
226377630	Lactobacillus phage Lb338-1, complete genome.	NC_012530	142111	199	157
937456693	Lactobacillus phage LBR48, complete genome.	NC_027990	48211	86	50
77999988	Lactobacillus phage Lc-Nu, complete genome.	NC_007501	36466	51	19
712912224	Lactobacillus phage Ld17, complete genome.	NC_025420	32975	50	27
712912161	Lactobacillus phage Ld25A, complete genome.	NC_025415	32799	51	29
712912293	Lactobacillus phage Ld3, complete genome.	NC_025421	29616	49	27
764162061	Lactobacillus phage Ldl1, complete genome.	NC_026609	74806	79	34
418489383	Lactobacillus phage LF1, complete genome.	NC_019486	42606	57	23
985757275	Lactobacillus phage LfeInf, complete genome.	NC_029058	106071	126	100
985757724	Lactobacillus phage LfeSau, complete genome.	NC_029068	31703	50	30
148750834	Lactobacillus phage LL-H, complete genome.	NC_009554	34659	51	37
564014228	Lactobacillus phage LL-Ku, complete genome.	NC_022989	31080	51	33
56693048	Lactobacillus phage LP65, complete genome.	NC_006565	131522	165	159
195661200	Lactobacillus phage Lrm1, complete genome.	NC_011104	39989	54	28
219563197	Lactobacillus phage Lv-1, complete genome.	NC_011801	38934	47	21
971848888	Lactobacillus phage phi jlb1, complete genome.	NC_024206	38269	54	33
48697258	Lactobacillus phage phiAT3, complete genome.	NC_005893	39166	55	29
23455771	Lactobacillus phage phig1e, complete genome.	NC_004305	42259	60	37
571797847	Lactobacillus phage phiJB, complete genome.	NC_022775	36969	46	26
62327085	Lactobacillus phage phiJL-1, complete genome.	NC_006936	36674	46	29
571798068	Lactobacillus phage phiLdb, complete genome.	NC_022762	33996	59	35
937456155	Lactobacillus phage phiPYB5, complete genome.	NC_027982	32847	46	20
557307993	Lactobacillus phage PL-1, complete genome.	NC_022757	38880	59	36
1070099229	Lactobacillus phage PLE2, complete genome.	NC_031036	35068	51	33
1070063831	Lactobacillus phage PLE3, complete genome.	NC_031125	41005	60	43
418489788	Lactobacillus phage Sha1, complete genome.	NC_019489	41726	58	25
41179287	Lactobacillus prophage Lj928, complete genome.	NC_005354	38384	50	35
41179217	Lactobacillus prophage Lj965, complete genome.	NC_005355	40190	46	27
9633000	Lactobacillus prophage phiadh, complete genome.	NC_000896	43785	63	52
640885368	Lactoccocus phage WP-2, complete genome.	NC_024149	18899	24	15
824479753	Lactococcus phage 1358, complete sequence.	NC_027120	36892	43	22
182637477	Lactococcus phage 1706, complete genome.	NC_010576	55597	76	53
1070097550	Lactococcus phage 28201, complete genome.	NC_031013	34396	51	23
526244466	Lactococcus phage 340, complete genome.	NC_021853	32337	58	45
30089861	Lactococcus phage 4268, complete genome.	NC_004746	36596	49	30
1070099584	Lactococcus phage 50101, complete genome.	NC_031040	31987	51	23
1070097696	Lactococcus phage 63301, complete genome.	NC_031017	32409	48	23
115315572	Lactococcus phage 712, complete genome.	NC_008370	30510	55	32
327197843	Lactococcus phage 949, complete genome.	NC_015263	114768	154	108
1070102140	Lactococcus phage 98201, complete genome.	NC_031064	36202	52	23
384366314	Lactococcus Phage ASCC191, complete genome.	NC_017688	32414	59	31
168983473	Lactococcus phage asccphi28, complete genome.	NC_010363	18762	28	17
194097521	Lactococcus phage bIBB29, complete genome.	NC_011046	29305	54	35
9630566	Lactococcus phage bIL170, complete genome.	NC_001909	31754	64	1
9627909	Lactococcus phage bIL67, complete genome.	NC_001629	22195	37	29
14251125	Lactococcus phage BK5-T, complete genome.	NC_002796	40003	63	47
526244816	Lactococcus phage BM13, complete genome.	NC_021861	30910	55	27
9628660	Lactococcus phage c2, complete genome.	NC_001706	22172	39	24
256588023	Lactococcus phage CB13, complete genome.	NC_013155	32182	55	38
256838132	Lactococcus phage CB14, complete genome.	NC_013152	29459	52	37
1070102700	Lactococcus phage D4410, complete genome.	NC_031071	22825	40	27
1070096648	Lactococcus phage D4412, complete genome.	NC_031009	22884	40	27
985761041	Lactococcus phage GE1, complete genome.	NC_029118	24847	48	38
115315628	Lactococcus phage jj50, complete genome.	NC_008371	27453	49	32
526244756	Lactococcus phage jm2, complete genome.	NC_021860	31090	59	45
526244525	Lactococcus phage jm3, complete genome.	NC_021854	28674	52	42
157311004	Lactococcus phage KSY1, complete genome.	NC_009817	79232	130	1
1070102990	Lactococcus phage M5938, complete genome.	NC_031075	22240	38	25
1070065197	Lactococcus phage M6162, complete genome.	NC_031002	21697	38	25
1070100033	Lactococcus phage M6165, complete genome.	NC_031044	22179	37	24
115304210	Lactococcus phage P008, complete genome.	NC_008363	28538	58	42
643654978	Lactococcus phage P078, complete genome.	NC_024215	54452	78	73
229604969	Lactococcus phage P087, complete genome.	NC_012663	60074	88	65
643654468	Lactococcus phage P092, complete genome.	NC_024203	53513	76	73
643654590	Lactococcus phage P118, complete genome.	NC_024208	54173	80	75
643654857	Lactococcus phage P162, complete genome.	NC_024214	55584	82	79
526241733	Lactococcus phage P680, complete genome.	NC_021852	29631	49	38
526244578	Lactococcus phage phi7, complete genome.	NC_021855	32382	57	43
589890759	Lactococcus phage phiL47, complete genome.	NC_023574	128546	189	139
45597386	Lactococcus phage phiLC3, complete genome.	NC_005822	32172	51	27
1070065236	Lactococcus phage PLgT-1, complete genome.	NC_031016	40273	66	42
115304270	Lactococcus phage Q54, complete genome.	NC_008364	26537	47	32
9629653	Lactococcus phage sk1, complete genome.	NC_001835	28451	56	49
971754168	Lactococcus phage SL4, complete genome.	NC_028900	28144	52	36
13786531	Lactococcus phage TP901-1, complete genome.	NC_002747	37667	56	0
13487801	Lactococcus phage Tuc2009, complete genome.	NC_002703	38347	56	31
21716072	Lactococcus phage ul36, complete genome.	NC_004066	36798	61	36
849250823	Lactococcus phage WRP3, complete genome.	NC_027341	130008	178	126
13095680	Lactococcus prophage bIL285, complete genome.	NC_002666	35538	62	0
13095743	Lactococcus prophage bIL286, complete genome.	NC_002667	41834	61	0
13095805	Lactococcus prophage bIL309, complete genome.	NC_002668	36949	56	0
13095862	Lactococcus prophage bIL310, complete genome.	NC_002669	14957	29	23
13095658	Lactococcus prophage bIL311, complete genome.	NC_002670	14510	22	0
13095891	Lactococcus prophage bIL312, complete genome.	NC_002671	15179	27	0
712915255	Lelliottia phage phD2B, complete genome.	NC_025450	44366	49	25
937533119	Leuconostoc phage 1-A4, complete genome.	NC_027987	29508	50	23
399528538	Leuconostoc phage Lmd1, complete genome.	NC_018273	26201	40	16
849254631	Leuconostoc phage Ln-8, complete genome.	NC_027377	28921	45	20
849253362	Leuconostoc phage Ln-9, complete genome.	NC_027358	28527	48	24
472438181	Leuconostoc phage P793, complete genome.	NC_020880	26769	38	15
658607984	Leuconostoc phage phiLN03, complete genome.	NC_024390	26752	39	15
472437218	Leuconostoc phage phiLN04, complete genome.	NC_020870	25865	39	14
658607716	Leuconostoc phage phiLN12, complete genome.	NC_024385	28193	41	15
658607762	Leuconostoc phage phiLN25, complete genome.	NC_024386	28427	41	18
658607886	Leuconostoc phage phiLN34, complete genome.	NC_024388	28022	41	19
658607305	Leuconostoc phage phiLN6B, complete genome.	NC_024380	25740	39	15
658607934	Leuconostoc phage phiLNTR2, complete genome.	NC_024389	28336	42	20
658607202	Leuconostoc phage phiLNTR3, complete genome.	NC_024378	28015	41	19
423262466	Liberibacter phage SC1, complete genome.	NC_019549	40048	40	30
423262507	Liberibacter phage SC2, complete genome.	NC_019550	38997	47	36
157325422	Listeria phage A006, complete genome.	NC_009815	38124	64	0
16798783	Listeria phage A118, complete genome.	NC_003216	40834	72	0
157324960	Listeria phage A500, complete genome.	NC_009810	38867	63	0
197322500	Listeria phage A511, complete genome.	NC_009811	137619	192	0
157325217	Listeria phage B025, complete genome.	NC_009812	42653	66	0
157325284	Listeria phage B054, complete genome.	NC_009813	48172	80	0
658307532	Listeria phage List-36, complete genome.	NC_024364	131952	174	143
658307287	Listeria phage LMSP-25, complete genome.	NC_024360	138036	187	142
682123269	Listeria phage LMTA-148, complete genome.	NC_024787	132541	177	127
658311331	Listeria phage LP-026, complete genome.	NC_024375	67150	114	81
573007028	Listeria phage LP-030-2, complete genome.	NC_021539	38275	69	34
658607635	Listeria phage LP-030-3, complete genome.	NC_024384	41156	73	35
572730610	Listeria phage LP-037, complete genome.	NC_021787	64756	114	81
658310567	Listeria phage LP-048, complete genome.	NC_024359	133048	177	127
658607439	Listeria phage LP-083-2, complete genome.	NC_024383	135831	189	138
658607810	Listeria phage LP-101, complete genome.	NC_024387	43767	70	41
526176488	Listeria phage LP-110, complete genome.	NC_021785	65132	113	81
658608099	Listeria phage LP-114, complete genome.	NC_024392	66676	116	82
573007037	Listeria phage LP-125, complete genome.	NC_021781	135281	189	138
157325365	Listeria phage P35, complete genome.	NC_009814	35822	56	0
207270774	Listeria phage P40, complete genome.	NC_011308	35638	62	0
408905826	Listeria phage P70, complete genome.	NC_018831	67170	119	90
472437258	Listeria phage vB_LmoM_AG20, complete genome.	NC_020871	133057	178	147
971750798	Listeria phage vB_LmoS_188, complete genome.	NC_028871	38392	60	32
971756876	Listeria phage vB_LmoS_293, complete genome.	NC_028929	40759	72	39
725950085	Listeria phage WIL-1, complete genome.	NC_025440	134369	38	15
62362363	Listonella phage phiHSIC, complete genome.	NC_006953	37966	47	36
472341379	Loktanella phage pCB2051-A genomic sequence.	NC_020853	56958	76	66
109289936	Mannheimia phage phiMHaA1, complete genome.	NC_008201	34525	49	21
971741501	Mannheimia phage vB_MhM_3927AP2, complete genome.	NC_028766	33755	50	30
971753863	Mannheimia phage vB_MhM_587AP1, complete genome.	NC_028898	35764	51	21
971760483	Mannheimia phage vB_MhS_1152AP2, complete genome.	NC_028956	52139	79	49
971749586	Mannheimia phage vB_MhS_535AP2, complete genome.	NC_028853	50078	79	45
970580007	Mannheimia phage vB_MhS_587AP2, complete genome.	NC_028743	48594	77	47
557745629	Marine gokushovirus isolate GOM, complete genome.	NC_022790	4129	6	1
399528315	Marinomonas phage P12026, complete genome.	NC_018269	31766	54	42
712913234	Mesorhizobium phagevB_MloP_Lo5R7ANS, complete genome.	NC_025431	45718	64	44
149882781	Microbacterium phage Min1, complete genome.	NC_009603	46365	77	63
602259735	Microbacterium phage vB_MoxS-ISF9, complete genome.	NC_023859	59254	120	111
117530171	Microcystis phage Ma-LMM01 DNA, complete genome.	NC_008562	162109	184	156
971764724	Microcystis phage MaMV-DC, complete genome.	NC_029002	169223	170	137
906476286	Microviridae Bog1249_12, complete genome.	NC_027634	4451	6	3
906476295	Microviridae Bog5275_51, complete genome.	NC_027635	4815	5	2
906476324	Microviridae Bog9017_22, complete genome.	NC_027638	4671	4	1
906476332	Microviridae Fen2266_11, complete genome.	NC_027639	4366	5	2
906476341	Microviridae Fen418_41, complete genome.	NC_027640	4949	5	2
906476350	Microviridae Fen4707_41, complete genome.	NC_027641	4552	6	3
906476374	Microviridae Fen685_11, complete genome.	NC_027643	4654	5	2
906476382	Microviridae Fen7786_21, complete genome.	NC_027644	4686	5	2
906476401	Microviridae Fen7895_21, complete genome.	NC_027646	4424	5	2
906476411	Microviridae Fen7918_21, complete genome.	NC_027647	4199	5	2
906476420	Microviridae Fen7940_21, complete genome.	NC_027648	4453	5	2
744692686	Microviridae IME-16, complete sequence.	NC_026013	5755	7	0
393707863	Microvirus CA82, complete genome.	NC_015785	5514	10	1
939482392	Morganella phage MmP1, complete genome.	NC_011085	38457	49	25
1070065303	Morganella phage vB_MmoM_MP1, complete genome.	NC_031020	163201	271	162
1070105965	Morganella phage vB_MmoP_MP2, complete genome.	NC_031115	39616	55	31
530546981	Mycobacteriophage Daenerys, complete genome.	NC_022068	58043	102	68
764159452	Mycobacteriophage Estave1, complete genome.	NC_026585	60727	112	74
971747795	Mycobacteriophage Omnicron, complete genome.	NC_028832	61511	95	65
712913311	Mycobacteriophage Taj, complete genome.	NC_025433	58550	110	80
530545941	Mycobacteriophage Velveteen, complete genome.	NC_022060	54314	100	72
530547193	Mycobacteriophage Wheeler, complete genome.	NC_022070	53588	96	64
939482389	Mycobacteriophage Wildcat, complete genome.	NC_008206	78296	148	0
589892611	Mycobacterium phage 20ES, complete genome.	NC_023597	53124	96	64
109302753	Mycobacterium phage 244, complete genome.	NC_008194	74483	142	0
589893324	Mycobacterium phage 32HC, complete genome.	NC_023602	50781	86	61
589893411	Mycobacterium phage 39HC, complete genome.	NC_023603	71565	100	76
589893597	Mycobacterium phage 40AC, complete genome.	NC_023607	53396	90	59
971755647	Mycobacterium phage Abrogate, complete genome.	NC_028920	52530	91	58
593775497	Mycobacterium phage Acadian, complete genome.	NC_023701	69864	97	83
543170817	Mycobacterium phage Adawi, complete genome.	NC_022328	70236	98	69
589892197	Mycobacterium phage Adler, complete genome.	NC_023591	95705	125	114
530545699	Mycobacterium phage Adzzy, complete genome.	NC_022058	52519	96	71
593778426	Mycobacterium phage Aeneas, complete genome.	NC_023723	53684	99	65
609252275	Mycobacterium phage Akoma, complete genome.	NC_023742	68711	104	87
971763239	Mycobacterium phage Alice, complete sequence.	NC_028986	153401	222	184
602259872	Mycobacterium phage Alsfro, complete genome.	NC_023862	52136	98	68
764159085	Mycobacterium phage Alvin, complete genome.	NC_026583	49577	86	58
239590011	Mycobacterium phage Angel, complete genome.	NC_012788	41441	61	42
304360758	Mycobacterium phage Angelica, complete genome.	NC_014458	59598	94	72
530787059	Mycobacterium phage AnnaL29, complete genome.	NC_022087	53253	96	66
971766118	Mycobacterium phage Anubis, complete genome.	NC_029018	50856	95	52
966201114	Mycobacterium phage Apizium, complete genome.	NC_028691	68227	100	80
1070640324	Mycobacterium phage ArcherNM, complete genome.	NC_031277	52561	91	50
509142397	Mycobacterium phage ArcherS7, complete genome.	NC_021348	156558	237	190
971751510	Mycobacterium phage Archie, complete genome.	NC_028878	76271	128	90
291084859	Mycobacterium phage Ardmore, complete genome.	NC_013936	52141	87	0
971751151	Mycobacterium phage Ariel, complete genome.	NC_028876	109800	245	200
563398672	Mycobacterium phage Artemis2UCLA, complete genome.	NC_022977	52344	102	66
509142635	Mycobacterium phage Astraea, complete genome.	NC_021349	154872	232	188
593775231	Mycobacterium phage Avani, complete genome.	NC_023698	54470	107	71
593775152	Mycobacterium phage Babsiella, complete genome.	NC_023697	48420	78	54
1070640594	Mycobacterium phage Bactobuster, complete genome.	NC_031279	52129	87	44
966199968	Mycobacterium phage Badfish, complete genome.	NC_028682	69030	102	77
970579910	Mycobacterium phage Baee, complete genome.	NC_028742	70270	96	72
1075322144	Mycobacterium phage Bane1, complete genome.	NC_022331	69309	94	69
29566975	Mycobacterium phage Barnyard, complete genome.	NC_004689	70797	109	0
609252716	Mycobacterium phage BarrelRoll, complete genome.	NC_023747	59672	95	63
971744726	Mycobacterium phage Barriga, complete genome.	NC_028804	52643	101	72
589890023	Mycobacterium phage BellusTerra, complete genome.	NC_023562	51236	89	52
640883687	Mycobacterium phage Bernal13, complete genome.	NC_024135	42392	60	32
563399082	Mycobacterium phage Bernardo, complete genome.	NC_022983	68196	100	81
157786475	Mycobacterium phage Bethlehem, complete genome.	NC_009878	52250	87	2
593774630	Mycobacterium phage BigNuz, complete genome.	NC_023692	48984	82	67
971746618	Mycobacterium phage Bipolar, complete genome.	NC_028823	58985	106	71
1070639018	Mycobacterium phage Bipper, complete genome.	NC_031253	77832	135	86
593776642	Mycobacterium phage Blue7, complete genome.	NC_023713	52288	103	73
530545356	Mycobacterium phage Bobi, complete genome.	NC_022055	59179	107	75
194302947	Mycobacterium phage Boomer, complete genome.	NC_011054	58037	105	90
974128982	Mycobacterium phage Breeniome, complete genome.	NC_029044	154434	236	193
1070639397	Mycobacterium phage Brocalys, complete genome.	NC_031262	54751	96	55
971761658	Mycobacterium phage BrownCNA, complete genome.	NC_028968	71214	97	74
563399598	Mycobacterium phage Bruin, complete genome.	NC_022988	74210	141	108
206599544	Mycobacterium phage Brujita, complete genome.	NC_011291	47057	74	0
593773709	Mycobacterium phage Bruns, complete genome.	NC_023687	53003	96	70
971482395	Mycobacterium phage Brusacoram, complete genome.	NC_028747	47618	78	41
514051665	Mycobacterium phage BTCU-1, complete genome.	NC_021533	45942	73	35
479336462	Mycobacterium phage Butters, complete genome.	NC_021061	41491	66	44
764160375	Mycobacterium phage BuzzLyseyear, complete genome.	NC_026593	59419	110	70
12657854	Mycobacterium phage Bxb1, complete genome.	NC_002656	50550	86	0
29566511	Mycobacterium phage Bxz1, complete genome.	NC_004687	156102	225	0
29566021	Mycobacterium phage Bxz2, complete genome.	NC_004682	50913	86	0
966199630	Mycobacterium phage Cabrinians, complete genome.	NC_028678	56669	101	56
204305660	Mycobacterium phage Cali, complete genome.	NC_011271	155372	222	0
971755788	Mycobacterium phage Cambiare, complete genome.	NC_028922	45161	67	46
971748335	Mycobacterium phage CaptainTrips, complete genome.	NC_028842	57328	107	69
971742589	Mycobacterium phage Carcharodon, complete genome.	NC_028779	43680	71	43
509139941	Mycobacterium phage CASbig, complete genome.	NC_021324	53369	97	76
1070619317	Mycobacterium phage Catalina, complete genome.	NC_031238	53411	101	66
530545570	Mycobacterium phage Catdawg, complete genome.	NC_022057	72108	128	96
109393216	Mycobacterium phage Catera, complete genome.	NC_008207	153766	218	0
764161392	Mycobacterium phage Cerasum, complete genome.	NC_026604	53636	102	64
971753769	Mycobacterium phage Chadwick, complete genome.	NC_028897	49421	88	58
593779163	Mycobacterium phage Charlie, complete genome.	NC_023729	43036	68	0
109392453	Mycobacterium phage Che12, complete genome.	NC_008203	52047	98	0
29565766	Mycobacterium phage Che8, complete genome.	NC_004680	59471	112	0
29566108	Mycobacterium phage Che9c, complete genome.	NC_004683	57050	84	0
29566407	Mycobacterium phage Che9d, complete genome.	NC_004686	56276	111	0
971762467	Mycobacterium phage Cheetobro, complete genome.	NC_028979	57253	92	63
509141289	Mycobacterium phage Chy4, complete genome.	NC_021338	46639	73	45
509139383	Mycobacterium phage Chy5, complete genome.	NC_021318	51214	88	60
29565879	Mycobacterium phage Cjw1, complete genome.	NC_004681	75931	141	0
563397006	Mycobacterium phage CloudWang3, complete genome.	NC_022965	52873	103	66
966200913	Mycobacterium phage Colbert, complete genome.	NC_028689	67774	100	86
563398178	Mycobacterium phage Conspiracy, complete genome.	NC_022973	50755	86	56
530546427	Mycobacterium phage Contagion, complete genome.	NC_022065	74533	140	106
109392353	Mycobacterium phage Cooper, complete genome.	NC_008195	70654	99	0
29566284	Mycobacterium phage Corndog, complete genome.	NC_004685	69777	122	0
593774278	Mycobacterium phage Courthouse, complete genome.	NC_023690	110569	241	205
589892765	Mycobacterium phage CRB1, complete genome.	NC_023606	52963	94	60
530547290	Mycobacterium phage Crossroads, complete genome.	NC_022071	76129	133	103
9630386	Mycobacterium phage D29, complete genome.	NC_001900	49136	79	37
658311237	Mycobacterium phage Damien, complete genome.	NC_024371	68386	93	73
593774912	Mycobacterium phage Dandelion, complete genome.	NC_023696	157568	238	207
971759310	Mycobacterium phage Dante, complete genome.	NC_028946	59652	105	67
192823813	Mycobacterium phage DD5, complete genome.	NC_011022	51621	87	59
589893045	Mycobacterium phage Donovan, complete genome.	NC_023552	47162	78	45
593775786	Mycobacterium phage Doom, complete genome.	NC_023704	51421	85	0
593775691	Mycobacterium phage Dori, complete genome.	NC_023703	64613	94	75
593778237	Mycobacterium phage Drago, complete genome.	NC_023721	54411	103	77
530545796	Mycobacterium phage DrDrey, complete genome.	NC_022059	77367	144	110
593776135	Mycobacterium phage Dreamboat, complete genome.	NC_023708	51083	94	66
609252387	Mycobacterium phage DS6A, complete genome.	NC_023744	60588	97	79
508179584	Mycobacterium phage Dumbo, complete genome.	NC_021306	75736	147	113
985758903	Mycobacterium phage Dusk, complete genome.	NC_029079	75339	142	100
543170498	Mycobacterium phage Dylan, complete genome.	NC_022325	69815	121	91
589890211	Mycobacterium phage EagleEye, complete genome.	NC_023564	52974	95	61
589893124	Mycobacterium phage Echild, complete genome.	NC_023553	53159	100	66
985757402	Mycobacterium phage Edtherson, complete genome.	NC_029059	51492	91	65
971757605	Mycobacterium phage Enkosi, complete genome.	NC_028936	59052	79	42
971749479	Mycobacterium phage Equemioh13, complete genome.	NC_028852	53042	96	66
966201014	Mycobacterium phage Eremos, complete genome.	NC_028690	68472	99	79
281415946	Mycobacterium phage ET08, complete genome.	NC_013650	155445	218	186
593778859	Mycobacterium phage Euphoria, complete genome.	NC_023726	53597	94	66
1070639546	Mycobacterium phage EvilGenius, complete genome.	NC_031263	53935	93	52
593776513	Mycobacterium phage Firecracker, complete genome.	NC_023712	71341	128	101
472437676	Mycobacterium phage First, complete genome.	NC_020876	53028	95	62
508178429	Mycobacterium phage Fishburne, complete genome.	NC_021302	47109	77	48
971750054	Mycobacterium phage FlagStaff, complete genome.	NC_028861	44576	65	41
971752712	Mycobacterium phage Florinda, complete genome.	NC_028889	59416	117	90
557307743	Mycobacterium phage Fredward, complete genome.	NC_022753	52282	103	73
206599880	Mycobacterium phage Fruitloop, complete genome.	NC_011288	58471	102	3
593773606	Mycobacterium phage Gadjet, complete genome.	NC_023686	67949	102	85
764160082	Mycobacterium phage Gaia, complete genome.	NC_026590	90460	179	131
1070106620	Mycobacterium phage Gardann, complete genome.	NC_031124	76012	126	79
1070066958	Mycobacterium phage Gengar, complete genome.	NC_031035	61626	95	56
358356445	Mycobacterium phage Giles, complete genome.	NC_009993	53746	77	55
509141934	Mycobacterium phage Gizmo, complete genome.	NC_021346	157482	241	195
530786827	Mycobacterium phage Goku, complete genome.	NC_022085	76483	143	111
1070066785	Mycobacterium phage Gompeii16, complete genome.	NC_031111	53623	91	52
563398785	Mycobacterium phage Graduation, complete genome.	NC_022979	52823	97	70
206599706	Mycobacterium phage Gumball, complete genome.	NC_011290	64807	88	1
764160588	Mycobacterium phage Hades, complete genome.	NC_026595	54986	102	67
939482383	Mycobacterium phage Halo, complete genome.	NC_008202	42289	64	47
530545464	Mycobacterium phage Hamulus, complete genome.	NC_022056	57155	105	66
563398432	Mycobacterium phage HanShotFirst, complete genome.	NC_022975	52390	91	62
643654715	Mycobacterium phage Hawkeye, complete genome.	NC_024209	67383	104	88
508179906	Mycobacterium phage HINdeR, complete genome.	NC_021308	52617	84	52
640884964	Mycobacterium phage Hosp, complete genome.	NC_024145	70667	97	74
563398883	Mycobacterium phage HufflyPuff, complete genome.	NC_022981	76323	146	112
971750499	Mycobacterium phage HyRo, complete genome.	NC_028869	153714	224	187
764160705	Mycobacterium phage Inventum, complete genome.	NC_026596	57052	102	64
966200776	Mycobacterium phage Iracema64, complete genome.	NC_028687	51637	88	44
530547084	Mycobacterium phage Jabbawokkie, complete genome.	NC_022069	55213	106	67
593780491	Mycobacterium phage JacAttac, complete genome.	NC_023740	68311	102	89
589889163	Mycobacterium phage JAMaL, complete genome.	NC_023554	70841	98	73
192823901	Mycobacterium phage Jasper, complete genome.	NC_011020	50968	94	66
514051825	Mycobacterium phage Job42, complete genome.	NC_021538	59626	106	71
514051739	Mycobacterium phage Jobu08, complete genome.	NC_021535	50679	85	47
589893225	Mycobacterium phage Jolie1, complete genome.	NC_023600	71058	98	74
589893512	Mycobacterium phage Jolie2, complete genome.	NC_023604	44306	62	43
563399183	Mycobacterium phage Jovo, complete genome.	NC_022984	51319	84	56
640884536	Mycobacterium phage Kampy, complete genome.	NC_024141	51378	88	51
530546042	Mycobacterium phage KayaCho, complete genome.	NC_022061	70838	95	74
192823996	Mycobacterium phage KBG, complete genome.	NC_011019	53572	89	61
764161271	Mycobacterium phage Keshu, complete genome.	NC_026603	61251	101	71
971754680	Mycobacterium phage Kikipoo, complete genome.	NC_028907	68839	104	84
971743743	Mycobacterium phage Kimberlium, complete genome.	NC_028792	56826	105	61
206599983	Mycobacterium phage Konstantine, complete genome.	NC_011292	68952	95	0
194303053	Mycobacterium phage Kostya, complete genome.	NC_011056	75811	143	120
971759429	Mycobacterium phage Kratio, complete genome.	NC_028947	62738	99	73
593775595	Mycobacterium phage Kugel, complete genome.	NC_023702	52379	95	70
9625433	Mycobacterium phage L5 complete genome.	NC_001335	52297	90	58
970580085	Mycobacterium phage LadyBird, complete genome.	NC_028744	53141	96	55
640884747	Mycobacterium phage Lamina13, complete genome.	NC_024143	53255	96	65
971751404	Mycobacterium phage Larenn, complete genome.	NC_028877	52967	92	52
593778526	Mycobacterium phage Larva, complete genome.	NC_023724	62991	97	72
514360972	Mycobacterium phage Leo, complete genome.	NC_021556	39981	59	41
593775872	Mycobacterium phage Liefie, complete genome.	NC_023705	41650	61	41
593774137	Mycobacterium phage Lilac, complete genome.	NC_023689	76260	140	107
593776746	Mycobacterium phage LinStu, complete genome.	NC_023714	153882	226	189
530786971	Mycobacterium phage LittleCherry, complete genome.	NC_022086	50690	87	54
971755880	Mycobacterium phage Llama, complete genome.	NC_028923	58472	111	66
109392186	Mycobacterium phage Llij, complete genome.	NC_008196	56852	100	4
192824086	Mycobacterium phage Lockley, complete genome.	NC_011021	51478	90	63
971748470	Mycobacterium phage Lolly9, complete genome.	NC_028843	75816	130	93
1070639165	Mycobacterium phage Loser, complete genome.	NC_031256	53486	97	59
971749235	Mycobacterium phage Luchador, complete genome.	NC_028849	53387	96	56
1070102247	Mycobacterium phage Makemake, complete genome.	NC_031067	52496	93	59
764161508	Mycobacterium phage Malithi, complete genome.	NC_026605	46869	79	47
658310793	Mycobacterium phage Manad, complete genome.	NC_024363	68807	101	81
971744134	Mycobacterium phage MarQuardt, complete genome.	NC_028798	50882	90	45
971759906	Mycobacterium phage MiaZeal, complete genome.	NC_028953	110764	250	203
589890688	Mycobacterium phage MichelleMyBell, complete genome.	NC_023572	42240	70	47
764160924	Mycobacterium phage Milly, complete genome.	NC_026598	58211	94	55
985759762	Mycobacterium phage Mindy, complete genome.	NC_029093	75796	147	105
764159194	Mycobacterium phage Minerva, complete genome.	NC_026584	109871	238	173
593779506	Mycobacterium phage MoMoMixon, complete genome.	NC_023733	154573	228	193
971743664	Mycobacterium phage MOOREtheMARYer, complete genome.	NC_028791	44492	67	46
640884131	Mycobacterium phage MosMoris, complete genome.	NC_024138	65243	111	82
530545284	Mycobacterium phage Muddy, complete genome.	NC_022054	48228	71	47
971740716	Mycobacterium phage Mufasa, complete genome.	NC_028759	58065	94	51
1070619618	Mycobacterium phage Mulciber, complete genome.	NC_031257	52428	98	65
508179165	Mycobacterium phage Murphy, complete genome.	NC_021305	76179	146	110
971762359	Mycobacterium phage Murucutumbu, complete genome.	NC_028978	60609	95	58
203454602	Mycobacterium phage Myrna, complete genome.	NC_011273	164602	229	0
563398524	Mycobacterium phage Nala, complete genome.	NC_022976	75894	147	114
593778624	Mycobacterium phage Nappy, complete genome.	NC_023725	156646	232	189
971743233	Mycobacterium phage NelitzaMV, complete genome.	NC_028785	72790	139	100
971756763	Mycobacterium phage Nerujay, complete genome.	NC_028928	53455	97	59
508180468	Mycobacterium phage Newman, complete genome.	NC_021310	68598	97	80
971745668	Mycobacterium phage Nhonho, complete genome.	NC_028815	51355	88	62
194100514	Mycobacterium phage Nigel, complete genome.	NC_011044	69904	94	0
589890307	Mycobacterium phage Nyxis, complete genome.	NC_023565	51250	87	49
589891039	Mycobacterium phage Oaker, complete genome.	NC_023578	69099	92	71
589890949	Mycobacterium phage Obama12, complete genome.	NC_023577	51797	89	54
658310895	Mycobacterium phage OkiRoe, complete genome.	NC_024366	62661	96	64
593776411	Mycobacterium phage Oline, complete genome.	NC_023711	68720	101	81
29566737	Mycobacterium phage Omega, complete genome.	NC_004688	110865	237	0
109391846	Mycobacterium phage Orion, complete genome.	NC_008197	68427	100	0
971744618	Mycobacterium phage OSmaximus, complete genome.	NC_028803	69118	102	79
971757693	Mycobacterium phage Ovechkin, complete genome.	NC_028937	58338	106	72
206600079	Mycobacterium phage Pacc40, complete genome.	NC_011287	58554	101	1
1070620113	Mycobacterium phage Panchino, complete genome.	NC_031281	43516	66	36
1070066164	Mycobacterium phage Papez, complete genome.	NC_031041	52501	94	67
530545183	Mycobacterium phage Papyrus, complete genome.	NC_022053	70657	100	79
971751030	Mycobacterium phage Pari, complete genome.	NC_028874	50614	91	55
593774520	Mycobacterium phage Patience, complete genome.	NC_023691	70506	110	97
508177514	Mycobacterium phage PattyP, complete genome.	NC_021297	52057	92	58
109522776	Mycobacterium phage PBI1, complete genome.	NC_008198	64494	81	1
508177859	Mycobacterium phage PegLeg, complete genome.	NC_021299	80955	138	100
966199781	Mycobacterium phage Pepe, complete genome.	NC_028680	50515	86	53
593778144	Mycobacterium phage Perseus, complete genome.	NC_023720	53142	92	65
194303197	Mycobacterium phage Phaedrus, complete genome.	NC_011057	68090	98	87
640885266	Mycobacterium phage Phantastic, complete genome.	NC_024148	50101	91	54
563397724	Mycobacterium phage PhatBacter, complete genome.	NC_022969	76217	148	114
971748628	Mycobacterium phage Phatniss, complete genome.	NC_028844	57293	101	59
508180789	Mycobacterium phage Phaux, complete genome.	NC_021311	76479	145	110
971744022	Mycobacterium phage Phayonce, complete genome.	NC_028796	49203	77	46
530546233	Mycobacterium phage Phelemich, complete genome.	NC_022063	70115	95	73
971758394	Mycobacterium phage Phipps, complete sequence.	NC_028942	68293	99	0
966198157	Mycobacterium phage Phlei, complete genome.	NC_028662	50418	81	81
222435670	Mycobacterium phage Phlyer, complete genome.	NC_012027	69378	105	0
1070639874	Mycobacterium phage Phrann, complete genome.	NC_031266	44872	67	37
543170916	Mycobacterium phage PhrostyMug, complete genome.	NC_022329	53636	97	53
508180091	Mycobacterium phage Phrux, complete genome.	NC_021309	74711	141	107
658311079	Mycobacterium phage Pinto, complete genome.	NC_024368	50610	87	56
971761368	Mycobacterium phage Pioneer, complete genome.	NC_028965	53219	99	72
109521840	Mycobacterium phage Pipefish, complete genome.	NC_008199	69059	102	0
971743873	Mycobacterium phage Piro94, complete genome.	NC_028794	52647	94	54
593779948	Mycobacterium phage Pleione, complete genome.	NC_023737	155586	236	193
109522567	Mycobacterium phage PLot, complete genome.	NC_008200	64787	89	1
109522084	Mycobacterium phage PMC, complete genome.	NC_008205	56692	104	4
966199868	Mycobacterium phage Pops, complete genome.	NC_028681	68367	99	78
971760995	Mycobacterium phage PopTart, complete genome.	NC_028961	55094	95	54
194303296	Mycobacterium phage Porky, complete genome.	NC_011055	76312	147	122
194100609	Mycobacterium phage Predator, complete genome.	NC_011039	70110	92	0
971483026	Mycobacterium phage Quico, complete genome.	NC_028751	58671	112	79
543171015	Mycobacterium phage Quink, complete genome.	NC_022330	76586	151	105
109521758	Mycobacterium phage Qyrzula, complete genome.	NC_008204	67188	81	0
206600181	Mycobacterium phage Ramsey, complete genome.	NC_011289	58578	108	3
593779232	Mycobacterium phage Redi, complete genome.	NC_023730	42594	69	0
530546568	Mycobacterium phage Redno2, complete genome.	NC_022066	108297	231	185
712914056	Mycobacterium phage RedRock, complete genome.	NC_025444	53332	95	64
589893688	Mycobacterium phage RhynO, complete genome.	NC_023609	46739	73	40
593776316	Mycobacterium phage RidgeCB, complete genome.	NC_023710	50844	94	66
203457352	Mycobacterium phage Rizal, complete genome.	NC_011272	153894	220	0
29566193	Mycobacterium phage Rosebush, complete genome.	NC_004684	67480	90	0
971745346	Mycobacterium phage Rufus, complete genome.	NC_028810	52357	93	71
593779395	Mycobacterium phage Rumpelstiltskin, complete genome.	NC_023732	69279	110	74
589891227	Mycobacterium phage Saal, complete genome.	NC_023580	57775	101	63
543170398	Mycobacterium phage SarFire, complete genome.	NC_022324	53701	99	75
764159975	Mycobacterium phage Sbash, complete genome.	NC_026589	55832	89	60
203458877	Mycobacterium phage ScottMcG, complete genome.	NC_011269	154017	221	0
640883762	Mycobacterium phage Seabiscuit, complete genome.	NC_024136	51781	94	66
971745542	Mycobacterium phage Seagreen, complete genome.	NC_028813	57766	105	57
971757153	Mycobacterium phage Serenity, complete genome.	NC_028932	52088	97	61
508179825	Mycobacterium phage Severus, complete genome.	NC_021307	49894	80	50
593775339	Mycobacterium phage SG4, complete genome.	NC_023699	59016	105	81
971748756	Mycobacterium phage ShedlockHolmes, complete genome.	NC_028846	61081	100	62
971755189	Mycobacterium phage Sheen, complete genome.	NC_028914	52927	84	38
1070639280	Mycobacterium phage Shipwreck, complete genome.	NC_031261	48670	81	49
966199142	Mycobacterium phage ShiVal, complete genome.	NC_028674	68355	101	0
508178111	Mycobacterium phage SiSi, complete genome.	NC_021301	56279	99	64
609252819	Mycobacterium phage SkiPole, complete genome.	NC_023748	53137	102	80
971749942	Mycobacterium phage Smeadley, complete genome.	NC_028860	52392	100	63
1070105065	Mycobacterium phage Sneeze, complete genome.	NC_031102	42429	64	32
971742441	Mycobacterium phage Snenia, complete genome.	NC_028778	75626	130	92
203463359	Mycobacterium phage Solon, complete genome.	NC_011267	49487	86	66
712913690	Mycobacterium phage Soto, complete genome.	NC_025438	67744	98	77
966197557	Mycobacterium phage Sparkdehlily, complete genome.	NC_028654	56275	111	73
764160820	Mycobacterium phage Sparky, complete genome.	NC_026597	63334	91	55
203460520	Mycobacterium phage Spud, complete genome.	NC_011270	154906	222	0
764159860	Mycobacterium phage Squirty, complete genome.	NC_026588	60285	102	67
609252170	Mycobacterium phage Stinger, complete genome.	NC_023741	69641	95	75
589890113	Mycobacterium phage Suffolk, complete genome.	NC_023563	68262	97	74
974129219	Mycobacterium phage SweetiePie, complete genome.	NC_029043	53183	95	58
971754983	Mycobacterium phage Swirley, complete genome.	NC_028912	49717	87	48
966197915	Mycobacterium phage Swish, complete genome.	NC_028658	68735	103	79
388570523	Mycobacterium phage SWU1, complete genome.	NC_017973	52474	94	72
971743133	Mycobacterium phage Tasp14, complete genome.	NC_028784	51409	89	52
971760897	Mycobacterium phage Theia, complete genome.	NC_028960	50999	87	59
971747089	Mycobacterium phage TheloniousMonk, complete genome.	NC_028828	52055	90	51
593780187	Mycobacterium phage Thibault, complete genome.	NC_023738	106327	216	165
971740553	Mycobacterium phage Tiffany, complete genome.	NC_028757	50768	89	48
18496886	Mycobacterium phage TM4, complete genome.	NC_003387	52797	89	82
1070103221	Mycobacterium phage Tonenili, complete genome.	NC_031080	160985	258	215
971754532	Mycobacterium phage Toto, complete genome.	NC_028906	75933	140	109
764160275	Mycobacterium phage Trike, complete genome.	NC_026591	44716	65	36
593779302	Mycobacterium phage Trixie, complete genome.	NC_023731	53526	92	59
206599795	Mycobacterium phage Troll4, complete genome.	NC_011285	64618	84	1
530546138	Mycobacterium phage Trouble, complete genome.	NC_022062	52102	94	62
593776040	Mycobacterium phage Turbido, complete genome.	NC_023707	53169	94	62
971758298	Mycobacterium phage Turj99, complete genome.	NC_028941	51161	86	59
157311189	Mycobacterium phage Tweety, complete genome.	NC_009820	58692	109	86
157786393	Mycobacterium phage U2, complete genome.	NC_009877	51277	81	0
937456334	Mycobacterium phage UncleHowie, complete genome.	NC_027985	68016	98	84
971744524	Mycobacterium phage UnionJack, complete genome.	NC_028802	49158	86	54
588498136	Mycobacterium phage Validus, complete genome.	NC_023498	62466	105	74
479336577	Mycobacterium phage vB_MapS_FF47, complete genome.	NC_021063	47724	73	56
971757349	Mycobacterium phage Vincenzo, complete genome.	NC_028934	72139	98	75
593774821	Mycobacterium phage Violet, complete genome.	NC_023695	52481	90	64
593778954	Mycobacterium phage Vista, complete genome.	NC_023727	68494	101	83
985758758	Mycobacterium phage VohminGhazi, complete genome.	NC_029077	52155	100	58
971744418	Mycobacterium phage Vortex, complete sequence.	NC_028801	68346	99	84
530546800	Mycobacterium phage Wanda, complete genome.	NC_022067	109960	240	184
318065792	Mycobacterium phage Wee, complete genome.	NC_014901	59230	109	80
530545054	Mycobacterium phage Whirlwind, complete genome.	NC_022052	76050	128	92
593776230	Mycobacterium phage Wile, complete genome.	NC_023709	51308	85	53
509141026	Mycobacterium phage WIVsmall, complete genome.	NC_021334	53359	83	56
1070638039	Mycobacterium phage Xeno, complete genome.	NC_031243	42395	69	41
971754811	Mycobacterium phage XFactor, complete genome.	NC_028910	55617	95	70
563399268	Mycobacterium phage Zaka, complete genome.	NC_022985	52122	101	65
640885160	Mycobacterium phage ZoeJ, complete genome.	NC_024147	57315	92	56
593777020	Mycobacterium virus Alma, complete genome.	NC_023716	53177	96	67
593780404	Mycobacterium virus BillKnuckles, complete genome.	NC_023739	51821	86	59
304360949	Mycobacterium virus Bron, complete genome.	NC_014461	73453	123	96
304360853	Mycobacterium virus CrimD, complete genome.	NC_014459	59798	95	0
593779056	Mycobacterium virus DeadP, complete genome.	NC_023728	56461	106	80
338827012	Mycobacterium virus Faith1, complete genome.	NC_015584	75960	129	100
849254258	Mycobacterium virus Fionnbarth, complete genome.	NC_027365	58076	94	64
609252600	Mycobacterium virus GUmbie, complete genome.	NC_023746	57387	104	67
282598606	Mycobacterium virus Peaches, complete genome.	NC_013694	51376	86	62
192824177	Mycobacterium virus Pukovnik, complete genome.	NC_011023	52892	88	58
9630710	Mycoplasma phage MAV1, complete genome.	NC_001942	15644	15	0
9910036	Mycoplasma phage P1, complete genome.	NC_002515	11660	11	0
939482427	Mycoplasma phage phiMFV1, complete genome.	NC_005964	18855	17	6
15320570	Myxococcus phage Mx8, complete genome.	NC_003085	49534	86	75
643655112	Nitrincola phage 1M3-16, complete genome.	NC_024217	82438	144	122
372217586	Nocardia phage NBR1, complete genome.	NC_016569	46140	68	52
589286165	Oenococcus phage phi9805, complete genome.	NC_023559	46145	55	40
589286604	Oenococcus phage phiS11, complete genome.	NC_023571	46243	59	35
589286221	Oenococcus phage phiS13, complete genome.	NC_023560	43454	54	33
971749401	Paenibacillus phage Fern, complete genome.	NC_028851	37995	68	32
971482310	Paenibacillus phage Harrison, complete genome.	NC_028746	44249	84	45
971740648	Paenibacillus phage HB10c2, complete genome.	NC_028758	35644	56	32
514231188	Paenibacillus phage PG1 genomic sequence.	NC_021558	37644	67	51
526245010	Paenibacillus phage phiIBB_Pl23, complete genome.	NC_021865	41294	68	45
971756958	Paenibacillus phage Tripp, complete genome.	NC_028930	54439	92	56
971741578	Paenibacillus phage Vegas, complete genome.	NC_028767	45653	86	41
971748146	Paenibacillus phage Xenia, complete genome.	NC_028837	41149	77	34
418488941	Pantoea phage LIMElight, complete genome.	NC_019454	44546	55	32
338827142	Pantoea phage LIMEzero, complete genome.	NC_015585	43032	57	57
971765480	Parabacteroides phage YZ-2015a, complete genome.	NC_029012	4623	6	3
971765802	Parabacteroides phage YZ-2015b, complete genome.	NC_029014	5001	4	1
764161995	Paracoccus phage vB_PmaS_IMEP1, complete genome.	NC_026608	42093	52	25
109302896	Pasteurella phage F108, complete genome.	NC_008193	30505	44	32
971757993	Pectobacterium bacteriophage PM2, complete genome.	NC_028940	170286	291	180
408905832	Pectobacterium phage My1, complete genome.	NC_018837	122024	149	98
985759268	Pectobacterium phage Peat1, complete genome.	NC_029081	45633	61	30
448244742	Pectobacterium phage phiTE, complete genome.	NC_020201	142349	242	199
602993975	Pectobacterium phage PM1, complete genome.	NC_023865	55098	63	42
423262043	Pectobacterium phage PP1, complete genome.	NC_019542	44400	48	26
1070102341	Pectobacterium phage PP16, complete genome.	NC_031068	43902	56	30
1070104532	Pectobacterium phage PP90, complete genome.	NC_031096	44570	56	26
422936640	Pectobacterium phage ZF40, complete genome.	NC_019522	48454	68	43
356870736	Pediococcus phage clP1, complete genome.	NC_016161	38013	57	37
460042436	Pelagibacter phage HTVC008M, complete genome.	NC_020484	147284	198	113
460042257	Pelagibacter phage HTVC010P, complete genome.	NC_020481	34892	64	57
460042324	Pelagibacter phage HTVC011P, complete genome.	NC_020482	39921	45	27
460042372	Pelagibacter phage HTVC019P, complete genome.	NC_020483	42084	59	38
399528479	Persicivirga phage P12024L, complete genome.	NC_018272	35652	58	50
399528419	Persicivirga phage P12024S, complete genome.	NC_018271	35700	59	51
148609382	Phage cdtI DNA, complete genome.	NC_009514	47021	60	26
526118307	Phage phi OH2 DNA, complete genome.	NC_021784	38099	60	27
62327168	Phage phiJL001, complete genome.	NC_006938	63649	90	0
849255907	Phage vB_EcoP_SU10, complete genome.	NC_027395	77327	125	88
971821933	Phormidium phage MIS-PhV1A, complete genome.	NC_029032	45532	62	53
971821875	Phormidium phage MIS-PhV1B, complete genome.	NC_028998	41291	57	45
148747799	Phormidium phage Pf-WMP3, complete genome.	NC_009551	43249	41	0
115304338	Phormidium phage Pf-WMP4, complete genome.	NC_008367	40938	45	0
371496125	Planktothrix phage PaV-LD, complete genome.	NC_016564	95299	142	114
971848664	Podovirus Lau218 strain Abe, complete genome.	NC_024329	39425	48	25
971756008	Polaribacter phage P12002L, complete genome.	NC_028924	48689	82	67
971741180	Polaribacter phage P12002S, complete genome.	NC_028763	49847	86	72
472343459	Prochlorococcus phage P-GSP1 genomic sequence.	NC_020878	44945	49	42
326782024	Prochlorococcus phage P-HM1, complete genome.	NC_015280	181044	241	146
326782972	Prochlorococcus phage P-HM2, complete genome.	NC_015284	183806	242	145
326782732	Prochlorococcus phage P-RSM4, complete genome.	NC_015283	176428	239	147
312281379	Prochlorococcus phage P-SSM2, complete genome.	NC_006883	252401	334	209
514231256	Prochlorococcus phage P-SSM3 genomic sequence.	NC_021559	179063	214	179
312281391	Prochlorococcus phage P-SSM4, complete genome.	NC_006884	178249	221	133
326784440	Prochlorococcus phage P-SSM7, complete genome.	NC_015290	182180	237	142
472339117	Prochlorococcus phage P-SSP10 genomic sequence.	NC_020835	47325	49	39
472343184	Prochlorococcus phage P-SSP3 genomic sequence.	NC_020874	46198	53	39
388483859	Prochlorococcus phage P-SSP7, complete genome.	NC_006882	45176	58	35
971760222	Prochlorococcus phage P-TIM68, complete genome.	NC_028955	197361	246	151
326783979	Prochlorococcus phage Syn1, complete genome.	NC_015288	191195	234	150
326783215	Prochlorococcus phage Syn33, complete genome.	NC_015285	174285	227	135
408905846	Propionibacterium phage ATCC29399B_C, complete genome.	NC_018851	29516	46	30
408905842	Propionibacterium phage ATCC29399B_T, complete genome.	NC_018847	29516	46	30
906476164	Propionibacterium phage Attacne, complete genome.	NC_027629	28876	45	14
19718349	Propionibacterium phage B5, complete genome.	NC_003460	5804	10	4
1070103683	Propionibacterium phage BruceLethal, complete genome.	NC_031084	29249	44	13
1070106186	Propionibacterium phage Enoki, complete genome.	NC_031119	29347	45	14
906475964	Propionibacterium phage Kubed, complete genome.	NC_027625	29461	44	13
906476115	Propionibacterium phage Lauchelly, complete genome.	NC_027628	29517	45	14
1070064454	Propionibacterium phage Moyashi, complete genome.	NC_031003	29254	44	13
906475691	Propionibacterium phage MrAK, complete genome.	NC_027620	29726	46	15
906476212	Propionibacterium phage Ouroboros, complete genome.	NC_027630	29506	45	14
408905837	Propionibacterium phage P1.1, complete genome.	NC_018842	29348	45	32
408905835	Propionibacterium phage P100_1, complete genome.	NC_018840	29612	47	31
408905833	Propionibacterium phage P100_A, complete genome.	NC_018838	29505	45	29
408905847	Propionibacterium phage P100D, complete genome.	NC_018852	29506	47	31
408905836	Propionibacterium phage P101A, complete genome.	NC_018841	29574	47	31
408905840	Propionibacterium phage P104A, complete genome.	NC_018845	29371	45	29
408905844	Propionibacterium phage P105, complete genome.	NC_018849	29202	45	29
408905834	Propionibacterium phage P14.4, complete genome.	NC_018839	29729	47	33
408905829	Propionibacterium phage P9.1, complete genome.	NC_018834	29214	45	30
966201269	Propionibacterium phage PA1-14, complete genome.	NC_028694	29407	45	33
148727082	Propionibacterium phage PA6, complete genome.	NC_009541	29739	48	0
971761602	Propionibacterium phage PAC1, complete genome.	NC_028967	29605	42	27
849122151	Propionibacterium phage Pacnes 2012-15, complete genome.	NC_027371	29741	45	38
330858398	Propionibacterium phage PAD20 endogenous virus, complete genome.	NC_015454	29074	45	0
330858351	Propionibacterium phage PAS50 endogenous virus, complete genome.	NC_015453	29017	46	0
1070103029	Propionibacterium phage PFR1, complete genome.	NC_031076	38071	56	53
1070105496	Propionibacterium phage PFR2, complete genome.	NC_031108	39640	58	55
849249558	Propionibacterium phage PHL009M11, complete genome.	NC_027336	29503	45	27
543171355	Propionibacterium phage PHL010M04, complete genome.	NC_022336	29511	45	27
849253308	Propionibacterium phage PHL025M00, complete genome.	NC_027357	29496	43	25
849254459	Propionibacterium phage PHL030N00, complete genome.	NC_027373	29423	45	27
849255742	Propionibacterium phage PHL041M10, complete genome.	NC_027391	29412	45	27
849122411	Propionibacterium phage PHL055N00, complete genome.	NC_027400	29264	45	27
543171447	Propionibacterium phage PHL060L00, complete genome.	NC_022338	29514	46	28
543171309	Propionibacterium phage PHL067M10, complete genome.	NC_022335	29377	45	27
849248986	Propionibacterium phage PHL070N00, complete genome.	NC_027333	29421	44	26
543171401	Propionibacterium phage PHL071N05, complete genome.	NC_022337	29467	45	27
849253890	Propionibacterium phage PHL082M00, complete genome.	NC_027359	29491	47	29
849254115	Propionibacterium phage PHL085N00, complete genome.	NC_027361	29454	44	26
849255443	Propionibacterium phage PHL092M00, complete genome.	NC_027385	29261	45	27
849122467	Propionibacterium phage PHL095N00, complete genome.	NC_027401	29751	45	27
543171632	Propionibacterium phage PHL111M01, complete genome.	NC_022342	29140	45	27
543171262	Propionibacterium phage PHL112N00, complete genome.	NC_022334	29266	46	28
543171587	Propionibacterium phage PHL113M01, complete genome.	NC_022341	29200	44	26
543171540	Propionibacterium phage PHL114L00, complete genome.	NC_022340	29464	46	28
849254167	Propionibacterium phage PHL116M00, complete genome.	NC_027362	29394	46	28
849254357	Propionibacterium phage PHL132N00, complete genome.	NC_027367	29003	42	24
849255653	Propionibacterium phage PHL141N00, complete genome.	NC_027389	29494	45	27
844398545	Propionibacterium phage PHL150M00, complete genome.	NC_027294	29438	45	27
849255497	Propionibacterium phage PHL152M00, complete genome.	NC_027386	29247	45	27
849251120	Propionibacterium phage PHL171M01, complete genome.	NC_027346	29327	45	27
849254407	Propionibacterium phage PHL179M00, complete genome.	NC_027370	29428	45	27
848756435	Propionibacterium phage PHL199M00, complete genome.	NC_027295	29806	45	27
849251848	Propionibacterium phage PHL301M00, complete genome.	NC_027354	29323	45	27
906475860	Propionibacterium phage Pirate, complete genome.	NC_027623	29328	44	13
906476013	Propionibacterium phage Procrass1, complete genome.	NC_027626	29347	45	14
1070096341	Propionibacterium phage QueenBey, complete genome.	NC_031005	29338	43	12
906475910	Propionibacterium phage SKKY, complete genome.	NC_027624	29594	47	16
906476064	Propionibacterium phage Solid, complete genome.	NC_027627	29440	45	14
906475808	Propionibacterium phage Stormborn, complete genome.	NC_027622	29330	46	15
906475759	Propionibacterium phage Wizzo, complete genome.	NC_027621	29463	44	13
849254220	Proteus phage PM 75, complete genome.	NC_027363	41480	25	7
849254683	Proteus phage PM 85, complete genome.	NC_027379	43642	23	7
849255709	Proteus phage PM 93, complete genome.	NC_027390	45169	47	22
849251011	Proteus phage PM16, complete genome.	NC_027342	41268	46	23
971745462	Proteus phage pPM_01, complete genome.	NC_028812	58546	70	47
971740914	Proteus phage vB_PmiM_Pm5461, complete genome.	NC_028762	161989	256	143
971755375	Proteus phage vB_PmiP_Pm5460, complete genome.	NC_028916	44573	53	33
408905827	Providencia phage Redjac, complete genome.	NC_018832	58104	41	21
1102618395	Pseudoalteromonas phage BS5, complete genome.	NC_031917	39949	65	54
985759910	Pseudoalteromonas phage H101, complete genome.	NC_029094	131903	228	203
971746106	Pseudoalteromonas Phage H103, complete genome.	NC_028819	43190	75	65
327198506	Pseudoalteromonas phage H105/1, complete genome.	NC_015293	30651	52	36
1102617801	Pseudoalteromonas phage PH1, complete genome.	NC_031908	42685	54	48
9632857	Pseudoalteromonas phage PM2, complete genome.	NC_000867	10079	22	10
985760522	Pseudoalteromonas phage Pq0, complete genome.	NC_029100	33399	56	43
472340688	Pseudoalteromonas phage pYD6-A genomic sequence.	NC_020849	76802	99	92
508178009	Pseudoalteromonas phage RIO-1, complete genome.	NC_021300	43882	56	32
40549402	Pseudomonas aeruginosa phage PaP3, complete genome.	NC_004466	45503	72	1
89152532	Pseudomonas phage 119X, complete genome.	NC_007807	43365	53	51
218148540	Pseudomonas phage 14-1, complete genome.	NC_011703	66235	90	88
189490161	Pseudomonas phage 201phi2-1, complete genome.	NC_010821	316674	461	381
89152531	Pseudomonas phage 73, complete genome.	NC_007806	42999	52	52
431810292	Pseudomonas phage AF, complete genome.	NC_019923	42689	65	37
1070097602	Pseudomonas phage Andromeda, complete genome.	NC_031014	40008	46	46
56692568	Pseudomonas phage B3, complete genome.	NC_006548	38439	59	43
374531598	Pseudomonas phage Bf7, complete genome.	NC_016764	40058	46	31
966197289	Pseudomonas phage C11, complete genome.	NC_028652	94109	172	150
563398265	Pseudomonas phage CHA_P1, complete genome.	NC_022974	88255	166	156
38229112	Pseudomonas phage D3112, complete genome.	NC_005178	37611	55	41
971755563	Pseudomonas phage DL54, complete genome.	NC_028919	45673	71	59
971482220	Pseudomonas phage DL60, complete genome.	NC_028745	66103	89	70
971748077	Pseudomonas phage DL62, complete genome.	NC_028836	42508	55	34
971752197	Pseudomonas phage DL64, complete genome.	NC_028885	72378	90	77
971761894	Pseudomonas phage DL68, complete genome.	NC_028971	66111	92	73
119953625	Pseudomonas phage DMS3, complete genome.	NC_008717	36415	52	42
82700933	Pseudomonas phage EL, complete genome.	NC_007623	211215	201	182
89152530	Pseudomonas phage F10, complete genome.	NC_007805	39199	63	44
56692908	Pseudomonas phage F116, complete genome.	NC_006552	65195	70	51
89158250	Pseudomonas phage F8, complete genome.	NC_007810	66015	91	91
29366701	Pseudomonas phage gh-1, complete genome.	NC_004665	37359	42	17
849255373	Pseudomonas phage H70, complete genome.	NC_027384	37359	58	34
937533226	Pseudomonas phage JBD18, complete genome.	NC_027986	39014	52	35
448245045	Pseudomonas phage JBD24, complete genome.	NC_020203	37095	58	58
937533170	Pseudomonas phage JBD25, complete genome.	NC_027992	39552	55	36
448244584	Pseudomonas phage JBD30, complete genome.	NC_020198	36947	56	56
1068511923	Pseudomonas phage JBD44, complete genome.	NC_030929	49033	80	69
448244985	Pseudomonas phage JBD5, complete genome.	NC_020202	37740	59	59
1068358043	Pseudomonas phage JBD69, complete genome.	NC_030908	36938	57	41
448244686	Pseudomonas phage JBD88a, complete genome.	NC_020200	36429	55	55
1068358687	Pseudomonas phage JBD93, complete genome.	NC_030918	36629	55	40
658307174	Pseudomonas phage JD024, complete genome.	NC_024330	37380	58	45
418488227	Pseudomonas phage JG004, complete genome.	NC_019450	93017	161	132
418486896	Pseudomonas phage JG024, complete genome.	NC_017674	66275	93	61
1068510864	Pseudomonas phage K5, complete genome.	NC_030910	93754	178	142
971745828	Pseudomonas phage K8, complete genome.	NC_028817	93879	178	143
651749883	Pseudomonas phage KPP10, complete genome.	NC_015272	88322	158	132
431811082	Pseudomonas phage KPP12 DNA, complete genome.	NC_019935	64144	88	55
971765993	Pseudomonas phage KPP21 DNA, complete genome.	NC_029017	73420	113	103
639163062	Pseudomonas phage KPP25 DNA, complete sequence.	NC_024123	64113	88	64
197261329	Pseudomonas phage LBL3, complete genome.	NC_011165	64427	88	61
282598847	Pseudomonas phage LIT1, complete genome.	NC_013692	72544	90	63
158345134	Pseudomonas phage LKA1, complete genome.	NC_009936	41593	57	32
158345023	Pseudomonas phage LKD16, complete genome.	NC_009935	43200	53	26
197261417	Pseudomonas phage LMA2, complete genome.	NC_011166	66530	94	67
848469578	Pseudomonas phage LPB1, complate genome.	NC_027298	36814	54	31
388684650	Pseudomonas phage Lu11, complete genome.	NC_017972	280538	391	346
167600442	Pseudomonas phage LUZ19, complete genome.	NC_010326	43548	54	27
167600373	Pseudomonas phage LUZ24, complete genome.	NC_010325	45625	68	50
282599392	Pseudomonas phage LUZ7, complete genome.	NC_013691	74901	115	91
89155211	Pseudomonas phage M6, complete genome.	NC_007809	59446	85	85
1070067127	Pseudomonas phage MD8, complete genome.	NC_031091	43277	64	45
399528962	Pseudomonas phage MP1412, complete genome.	NC_018282	61167	77	40
157834972	Pseudomonas phage MP22, complete genome.	NC_009818	36409	51	39
215479976	Pseudomonas phage MP29, complete genome.	NC_011613	36632	51	39
215479924	Pseudomonas phage MP38, complete genome.	NC_011611	36885	51	39
399528579	Pseudomonas phage MP42, complete genome.	NC_018274	36847	53	40
682122904	Pseudomonas phage MP48, complete genome.	NC_024782	36838	50	39
557307421	Pseudomonas phage MPK6, complete genome.	NC_022746	42957	50	22
530787625	Pseudomonas phage MPK7, complete genome.	NC_022091	42874	53	38
418488446	Pseudomonas phage NH-4, complete genome.	NC_019451	66116	94	67
1070101631	Pseudomonas phage NP1, complete genome.	NC_031058	58566	74	33
1070640238	Pseudomonas phage O4, complete genome.	NC_031274	50509	76	49
371671369	Pseudomonas phage OBP, complete genome.	NC_016571	284757	309	220
593775445	Pseudomonas phage PA1/KOR/2010, complete genome.	NC_023700	34553	51	40
89152533	Pseudomonas phage PA11, complete genome.	NC_007808	49639	70	69
849120621	Pseudomonas phage Pa2, complete genome.	NC_027345	73008	91	81
530787714	Pseudomonas phage PaBG, complete genome.	NC_022096	258139	308	246
971762568	Pseudomonas phage PAE1, complete genome.	NC_028980	62181	88	42
209552419	Pseudomonas phage PAJU2, complete genome.	NC_011373	46872	79	57
563448535	Pseudomonas phage PAK_P1, complete genome.	NC_015294	93198	181	165
563397275	Pseudomonas phage PAK_P2, complete genome.	NC_022967	92495	176	157
563397873	Pseudomonas phage PAK_P3, complete genome.	NC_022970	88097	165	148
563399370	Pseudomonas phage PAK_P4, complete genome.	NC_022986	93147	172	149
563397110	Pseudomonas phage PAK_P5, complete genome.	NC_022966	88135	164	150
971741768	Pseudomonas phage PaMx11, complete genome.	NC_028770	59878	81	45
971757068	Pseudomonas phage PaMx28, partial genome.	NC_028931	55108	74	41
971751647	Pseudomonas phage PaMx42, complete genome.	NC_028879	43225	56	25
971745258	Pseudomonas phage PaMx74, partial genome.	NC_028809	58637	75	43
985769925	Pseudomonas phage PaoP5, complete genome.	NC_029083	93464	173	140
431809518	Pseudomonas phage PaP1, complete genome.	NC_019913	91715	167	131
48697070	Pseudomonas phage PaP2, complete genome.	NC_005884	43783	58	55
219523869	Pseudomonas phage PB1, complete genome.	NC_011810	65764	93	80
1070102046	Pseudomonas phage PEV2, complete genome.	NC_031063	72697	93	84
844383143	Pseudomonas phage Pf-10, complete genome.	NC_027292	39167	46	20
9625366	Pseudomonas phage Pf1, complete genome.	NC_001331	7349	15	10
9626316	Pseudomonas phage Pf3, complete genome.	NC_001418	5833	9	4
593777399	Pseudomonas phage phi_Pto-bp6g, complete genome.	NC_023718	26499	68	53
281306659	Pseudomonas phage phi-2, complete genome.	NC_013638	43144	43	22
20330564	Pseudomonas phage phi-6 segment L, complete sequence.	NC_003715	6374	4	2
20330569	Pseudomonas phage phi-6 segment M, complete sequence.	NC_003716	4063	4	0
20330558	Pseudomonas phage phi-6 segment S, complete sequence.	NC_003714	2948	5	5
479336529	Pseudomonas phage Phi-S1, complete genome.	NC_021062	40192	47	25
22855209	Pseudomonas phage phi12 segment L, complete sequence.	NC_004173	6751	6	0
22855221	Pseudomonas phage phi12 segment M, complete sequence.	NC_004175	4100	5	0
22855216	Pseudomonas phage phi12 segment S, complete sequence.	NC_004174	2322	4	0
22855204	Pseudomonas phage phi13 segment L, complete genome.	NC_004172	6458	4	0
22855198	Pseudomonas phage phi13 segment M, complete sequence.	NC_004171	4213	5	0
22855193	Pseudomonas phage phi13 segment S, complete sequence.	NC_004170	2981	4	0
326424956	Pseudomonas phage phi15, complete genome.	NC_015208	39562	50	19
1068359201	Pseudomonas phage phi2, complete genome.	NC_030931	41871	52	31
269838911	Pseudomonas phage phi2954 segment L, complete genome.	NC_012091	6501	6	0
223869186	Pseudomonas phage phi2954 segment M, complete genome.	NC_012092	3606	4	0
223869191	Pseudomonas phage phi2954 segment S, complete genome.	NC_012093	2578	4	0
374531244	Pseudomonas phage phi297, complete genome.	NC_016762	49135	69	50
1068359427	Pseudomonas phage phi3, complete genome.	NC_030940	32637	36	12
17736952	Pseudomonas phage phi8 segment L, complete sequence.	NC_003299	7051	7	1
17736958	Pseudomonas phage phi8 segment M, complete sequence.	NC_003300	4741	6	1
17736965	Pseudomonas phage phi8 segment S, complete sequence.	NC_003301	3192	6	2
971757261	Pseudomonas phage PhiCHU, complete genome.	NC_028933	45626	73	57
17313217	Pseudomonas phage phiCTX, complete genome.	NC_003278	35580	47	29
563398039	Pseudomonas phage phiIBB-PAA2, complete genome.	NC_022971	45344	69	53
326536907	Pseudomonas phage phiIBB-PF7A, complete genome.	NC_015264	40973	52	27
225626323	Pseudomonas phage phikF77, complete genome.	NC_012418	43152	53	26
33300811	Pseudomonas phage phiKMV, complete genome.	NC_005045	42519	49	27
29134936	Pseudomonas phage phiKZ, complete genome.	NC_004629	280334	306	0
1070105658	Pseudomonas phage phiMK, complete genome.	NC_031110	93129	172	172
971764080	Pseudomonas phage PhiPA3, complete genome.	NC_028999	309208	375	290
658307707	Pseudomonas phage phiPSA1, complete genome.	NC_024365	51090	52	34
658310745	Pseudomonas phage phiPSA2, complete genome.	NC_024362	40472	47	23
589287214	Pseudomonas phage phiPsa374, complete genome.	NC_023601	97906	173	169
9627904	Pseudomonas phage PP7, complete genome.	NC_001628	3588	4	0
966198107	Pseudomonas phage PPPL-1, complete genome.	NC_028661	41149	49	26
564292481	Pseudomonas phage PPpW-3 DNA, complete sequence.	NC_023006	43564	66	41
564292430	Pseudomonas phage PPpW-4 DNA, complete sequence.	NC_023005	41386	50	25
113195172	Pseudomonas phage PRR1, complete genome.	NC_008294	3573	4	0
985757644	Pseudomonas phage PS-1 DNA, complete sequence.	NC_029066	48666	79	49
195546701	Pseudomonas phage PT2, complete genome.	NC_011107	42961	54	34
218457801	Pseudomonas phage SN, complete genome.	NC_011756	66390	92	63
403225042	Pseudomonas phage tf complete genome.	NC_017971	46271	72	51
589286999	Pseudomonas phage TL complete genome.	NC_023583	45696	65	41
496838603	Pseudomonas phage UFV-P2, complete genome.	NC_018850	45517	75	51
971757874	Pseudomonas phage vB_Pae_PS44, complete genome.	NC_028939	68871	97	85
388542659	Pseudomonas phage vB_Pae-Kakheti25, complete genome.	NC_017864	42844	58	24
387935429	Pseudomonas phage vB_Pae-TbilisiM32, complete genome.	NC_017865	42966	51	19
764161111	Pseudomonas phage vB_PaeM_C1-14_Ab28, complete genome.	NC_026600	66181	0	0
431809933	Pseudomonas phage vB_PaeM_C2-10_Ab1 complete genome.	NC_019918	92777	158	134
1070062962	Pseudomonas phage vB_PaeM_MAG1, complete genome.	NC_031073	94555	174	154
764159690	Pseudomonas phage vB_PaeM_PAO1_Ab03, complete genome.	NC_026587	86246	156	136
764159579	Pseudomonas phage vB_PaeM_PAO1_Ab27, complete genome.	NC_026586	66299	93	74
971752015	Pseudomonas phage vB_PaeM_PS24, complete genome.	NC_028882	84583	153	141
640884439	Pseudomonas phage vB_PaeP_C2-10_Ab09, complete genome.	NC_024140	72028	83	57
764161032	Pseudomonas phage vB_PaeP_C2-10_Ab22, complete genome.	NC_026599	45808	71	57
1070105399	Pseudomonas phage vB_PaeP_MAG4, complete genome.	NC_031104	72979	94	87
429315958	Pseudomonas phage vB_PaeP_p2-10_Or1, complete genome.	NC_019813	44030	58	42
764161203	Pseudomonas phage vB_PaeP_PAO1_Ab05, complete genome.	NC_026602	43639	54	29
849254513	Pseudomonas phage vB_PaeP_PPA-ABTNL, complete genome.	NC_027375	43227	54	30
589286872	Pseudomonas phage vB_PaeP_Tr60_Ab31.	NC_023575	45550	69	44
764160499	Pseudomonas phage vB_PaeS_PAO1_Ab18, complete genome.	NC_026594	56537	76	58
764161128	Pseudomonas phage vB_PaeS_PAO1_Ab30, complete genome.	NC_026601	37238	59	44
966198679	Pseudomonas phage vB_PaeS_PM105.	NC_028667	39593	56	37
374531645	Pseudomonas phage vB_PaeS_PMG1, complete genome.	NC_016765	54024	96	71
658311458	Pseudomonas phage vB_PaeS_SCH_Ab26, complete genome.	NC_024381	43056	52	19
1068512235	Pseudomonas phage vB_PsyM_KIL1, complete genome.	NC_030934	90552	159	117
985769500	Pseudomonas phage VCM genome assembly VCM, chromosome : 1.	NC_029065	98765	172	145
985760579	Pseudomonas phage YH30, complete genome.	NC_029101	72192	86	46
849255556	Pseudomonas phage YH6, complete genome.	NC_027388	73050	90	71
966197801	Pseudomonas phage YMC11/02/R656, complete genome.	NC_028657	60919	113	103
1068511714	Pseudomonas phage YMC11/06/C171_PPU_BP, complete genome.	NC_030923	45417	49	42
1068358109	Pseudomonas phage YMC11/07/P54_PAE_BP, complete genome.	NC_030909	50183	73	70
162135082	Pseudomonas phage YuA, complete genome.	NC_010116	58663	77	57
472339781	Psychrobacter phage pOW20-A genomic sequence.	NC_020841	40803	71	63
593779737	Psychrobacter phage Psymv2, complete genome.	NC_023734	35725	49	21
526244935	Puniceispirillum phage HMO-2011, complete genome.	NC_021864	55282	74	48
589287117	Ralstonia phage 1 NP-2014, complete sequence.	NC_023586	8460	16	4
156535141	Ralstonia phage p12J, complete genome.	NC_005131	7118	9	0
327198628	Ralstonia phage PE226, complete genome.	NC_015297	5475	9	2
145708074	Ralstonia phage phiRSA1, complete genome.	NC_009382	38760	51	17
985760906	Ralstonia phage RS138 DNA, complete genome.	NC_029107	41941	56	35
725950579	Ralstonia phage RS603 DNA, complete genome.	NC_025454	7679	13	13
197935853	Ralstonia phage RSB1, complete genome.	NC_011201	43079	47	29
593779895	Ralstonia phage RSB2 DNA, complete genome.	NC_023736	40411	52	31
560186125	Ralstonia phage RSB3 DNA, complete genome.	NC_022917	44578	50	32
971753930	Ralstonia phage RSF1 DNA, complete genome.	NC_028899	222888	237	189
971763543	Ralstonia phage RSJ2 DNA, complete genome.	NC_028988	44360	43	22
971765044	Ralstonia phage RSJ5 DNA, complete genome.	NC_029007	43745	41	21
560186020	Ralstonia phage RSK1 DNA, complete genome.	NC_022915	40471	54	33
269838879	Ralstonia phage RSL1, complete genome.	NC_010811	231255	343	302
971759568	Ralstonia phage RSL2 DNA, complete sequence.	NC_028950	223932	224	224
565323596	Ralstonia phage RSM1, complete genome.	NC_008574	9004	15	15
209901313	Ralstonia phage RSM3, complete genome.	NC_011399	8929	14	14
1068359478	Ralstonia phage RSP15 DNA, complete genome.	NC_030948	167619	244	210
423262453	Ralstonia phage RSS0, complete genome.	NC_019548	7288	12	11
118430711	Ralstonia phage RSS1, complete genome.	NC_008575	6662	12	10
526120125	Ralstonia phage RSS20 DNA.	NC_021866	7219	9	8
526120121	Ralstonia phage RSS30 DNA, complete genome.	NC_021862	8576	3	3
691326850	Ralstonia phage RSY1 DNA, complete genome.	NC_025115	40002	49	49
195546530	Rhizobium phage 16-3, complete genome.	NC_011103	60195	110	0
848469483	Rhizobium phage RHEph06, complete genome.	NC_027296	53721	82	60
1173244249	Rhizobium phage RHEph10, complete genome.	NC_034248	115042	171	131
514231471	Rhizobium phage RR1-A genomic sequence.	NC_021560	53102	68	53
514231135	Rhizobium phage RR1-B genomic sequence.	NC_021557	37378	52	41
589890395	Rhizobium phage vB_RglS_P106B, complete genome.	NC_023566	56024	95	73
712912907	Rhizobium phage vB_RleM_P10VF, complete genome.	NC_025429	156446	257	198
712912693	Rhizobium phage vB_RleM_PPF1, complete genome.	NC_025427	54506	94	70
588498646	Rhizobium phage vB_RleS_L338C, complete genome.	NC_023502	109558	181	144
472339668	Rhodobacter phage RC1 genomic sequence.	NC_020839	39573	56	48
356870838	Rhodobacter phage RcapMu, complete genome.	NC_016165	39283	58	30
461474957	Rhodobacter phage RcapNL, complete genome.	NC_020489	40489	64	41
971760162	Rhodobacter phage RcRhea, complete genome.	NC_028954	36065	45	20
985760144	Rhodobacter phage RcTitan, complete genome.	NC_029097	44496	61	39
966199563	Rhodococcus phage CosmicSans, complete genome.	NC_028677	46596	66	34
509142176	Rhodococcus phage E3, complete genome.	NC_021347	142563	220	156
372450032	Rhodococcus phage REQ1, complete genome.	NC_016655	51342	85	75
372449821	Rhodococcus phage REQ2, complete genome.	NC_016652	49330	82	63
372449971	Rhodococcus phage REQ3, complete genome.	NC_016654	39474	60	43
593775934	Rhodococcus phage ReqiDocB7, complete genome.	NC_023706	75772	105	0
593779787	Rhodococcus phage ReqiPepy6, complete genome.	NC_023735	76797	107	0
593778341	Rhodococcus phage ReqiPine5, complete genome.	NC_023722	59231	84	0
593774713	Rhodococcus phage ReqiPoco6, complete genome.	NC_023694	78064	107	0
372449904	Rhodococcus phage RER2, complete genome.	NC_016653	46586	66	41
372449733	Rhodococcus phage RGL3, complete genome.	NC_016650	48072	66	43
372449800	Rhodococcus phage RRH1, complete genome.	NC_016651	14270	20	12
985757592	Rhodoferax phage P26218, complete genome.	NC_029061	36315	44	37
30027774	Rhodothermus phage RM378, complete genome.	NC_004735	129908	146	127
472342874	Rhodovulum phage RS1 genomic sequence.	NC_020866	40231	56	47
1070101706	Rhodovulum phage vB_RhkS_P1, complete genome.	NC_031059	38773	59	46
418489849	Riemerella phage RAP44, complete genome.	NC_019490	49329	80	55
331028054	Roseobacter phage RDJL Phi 1, complete genome.	NC_015466	62668	87	62
237651540	Roseophage DSS3P2, complete genome.	NC_012697	74611	81	53
237651460	Roseophage EE36P1, complete genome.	NC_012696	73325	79	48
9964607	Roseophage SIO1 complete genome.	NC_002519	39898	32	0
712912802	Ruegeria phage DSS3-P1, complete genome.	NC_025428	59601	82	60
472340155	Salicola phage CGphi29 genomic sequence.	NC_020844	40695	64	61
423261909	Salinivibrio phage CW02, complete genome.	NC_019540	49390	70	47
388570709	Salisaeta icosahedral phage 1, complete genome.	NC_017983	43788	57	44
219681191	Salmonella enterica bacteriophage SE1, complete genome.	NC_011802	41941	67	21
1102616974	Salmonella phage 100268_sal2, complete genome.	NC_031902	125114	188	124
1102621083	Salmonella Phage 103203_sal5, complete genome.	NC_031946	40443	60	25
1102619596	Salmonella phage 118970_sal1, complete genome.	NC_031930	59518	71	50
1102621504	Salmonella phage 118970_sal2, complete genome.	NC_031933	114180	168	138
1102620578	Salmonella phage 118970_sal3, complete genome.	NC_031940	77375	135	66
1068358753	Salmonella phage 118970_sal4, complete genome.	NC_030919	42418	64	28
985758141	Salmonella phage 19, complete genome.	NC_029072	94766	194	121
984699310	Salmonella phage 21, complete genome.	NC_029050	51896	104	60
985758049	Salmonella phage 36, complete genome.	NC_029071	41085	91	46
974141218	Salmonella phage 37, complete genome.	NC_029045	60216	105	50
974124003	Salmonella phage 38, complete genome.	NC_029042	156833	265	170
1102621363	Salmonella phage 64795_sal3, complete genome.	NC_031918	45342	74	66
345461107	Salmonella phage 7-11, complete genome.	NC_015938	89916	151	120
712913956	Salmonella phage 9NA, complete genome.	NC_025443	52869	84	63
1070619717	Salmonella phage BP12A, complete genome.	NC_031258	39696	47	22
1070619896	Salmonella phage BP12B, complete genome.	NC_031271	43602	50	29
1070637410	Salmonella phage BP12C, complete genome.	NC_031228	60606	76	62
1070621446	Salmonella phage BP63, complete genome.	NC_031250	52437	76	63
1102621438	Salmonella phage BPS11Q3, complete genome.	NC_031925	43788	65	31
1102620447	Salmonella phage BPS15Q2, complete genome.	NC_031939	89817	130	82
255252682	Salmonella phage c341, complete genome.	NC_013059	40975	68	27
712913869	Salmonella phage Chi, complete genome.	NC_025442	59578	75	54
824502103	Salmonella phage Det7, complete genome.	NC_027119	157498	210	153
170676276	Salmonella phage E1, complete genome.	NC_010495	45051	51	28
221328618	Salmonella phage epsilon34, complete genome.	NC_011976	43016	73	23
966203887	Salmonella phage f18SE, complete genome.	NC_028698	41868	53	31
526003613	Salmonella phage FSL SP-004, complete genome.	NC_021774	29742	40	13
525972353	Salmonella phage FSL SP-030, complete genome.	NC_021779	59746	71	51
525971974	Salmonella phage FSL SP-031, complete genome.	NC_021775	42215	59	46
526003444	Salmonella phage FSL SP-058, complete genome.	NC_021772	72394	86	68
525972736	Salmonella phage FSL SP-076, complete genome.	NC_021782	72098	82	63
525972436	Salmonella phage FSL SP-088, complete genome.	NC_021780	59454	70	46
1103286006	Salmonella phage GG32, complete genome.	NC_031045	157855	202	135
526176405	Salmonella phage iEPS5, complete genome.	NC_021783	59254	73	53
1102618849	Salmonella phage IME207, complete genome.	NC_031924	47564	94	73
525972166	Salmonella phage Jersey, complete genome.	NC_021777	43447	69	49
509139354	Salmonella phage L13, complete genome.	NC_021317	21248	28	21
744692834	Salmonella phage LSPA1, complete genome.	NC_026017	41880	58	44
1103285937	Salmonella phage MA12, complete genome.	NC_031021	41224	59	44
568191834	Salmonella phage Marshall, complete genome.	NC_022772	156338	207	124
609216850	Salmonella phage Maynard, complete genome.	NC_022768	154701	202	124
1070099636	Salmonella phage NR01, complete genome.	NC_031042	111325	148	86
189427193	Salmonella phage phiSG-JL2, complete genome.	NC_010807	38815	55	11
422937778	Salmonella phage PhiSH19, complete genome.	NC_019530	157785	166	100
1070097987	Salmonella phage phSE-2, complete genome.	NC_031026	49167	83	61
363539522	Salmonella phage PVP-SE1, complete genome.	NC_016071	145964	244	193
418489681	Salmonella phage RE-2010, complete genome.	NC_019488	34117	47	8
456351087	Salmonella phage S16, complete genome.	NC_020416	160221	268	148
375267221	Salmonella phage SE2, complete genome.	NC_016763	43221	61	49
1103695293	Salmonella phage SEN1, complete genome.	NC_029003	29733	43	11
1103695282	Salmonella phage SEN22, complete genome.	NC_028696	41338	55	15
966201417	Salmonella phage SEN34, complete genome.	NC_028699	40740	63	34
1102845680	Salmonella phage SEN4, complete genome.	NC_029015	33509	47	16
1102845674	Salmonella phage SEN5, complete genome.	NC_028701	33509	47	16
557307672	Salmonella phage SETP13, complete genome.	NC_022752	42665	69	47
564102869	Salmonella phage SETP3, complete genome.	NC_009232	42572	63	42
557307848	Salmonella phage SETP7, complete genome.	NC_022754	42749	67	43
351518443	Salmonella phage SFP10, complete genome.	NC_016073	157950	201	138
971740341	Salmonella phage Shivani, complete genome.	NC_028754	120098	171	100
1070125494	Salmonella phage SJ46, complete genome.	NC_031129	103445	122	36
431809199	Salmonella phage SKML-39, complete genome.	NC_019910	159624	208	190
414090130	Salmonella phage SPN19, complete genome.	NC_019417	59203	72	53
374531191	Salmonella phage SPN1S, complete genome.	NC_016761	38684	52	29
423262377	Salmonella phage SPN3UB, complete genome.	NC_019545	47355	71	43
849122534	Salmonella phage SPN3US, complete genome.	NC_027402	240413	264	209
389060488	Salmonella phage SPN9CC, complete genome.	NC_017985	40128	62	19
373231359	Salmonella phage SS3e, complete genome.	NC_006940	40793	58	56
849120829	Salmonella phage SSE-121, complete genome.	NC_027351	147745	242	228
408905838	Salmonella phage SSU5, complete genome.	NC_018843	103299	130	72
318065901	Salmonella phage ST160, complete genome.	NC_014900	40986	63	15
23505445	Salmonella phage ST64B, complete genome.	NC_004313	40149	56	25
847897049	Salmonella phage Stitch, complete genome.	NC_027297	123475	179	118
849120356	Salmonella phage STML-198, complete genome.	NC_027344	158099	255	188
859386350	Salmonella phage STP4-a, complete genome.	NC_026607	159914	259	140
1070107019	Salmonella phage vB_SalM_PM10, complete genome.	NC_031128	158081	209	145
602259533	Salmonella phage vB_SalM_SJ2, complete genome.	NC_023856	152460	197	145
639162842	Salmonella phage vB_SalM_SJ3, complete genome.	NC_024122	162910	210	145
399498791	Salmonella phage vB_SemP_Emek, complete genome.	NC_018275	39783	70	26
423261846	Salmonella phage vB_SenS-Ent1 complete genome.	NC_019539	42391	62	28
589287388	Salmonella phage vB_SenS-Ent2 complete genome.	NC_023608	42093	60	25
643216961	Salmonella phage vB_SenS-Ent3 complete genome.	NC_024204	42764	64	30
1070066259	Salmonella phage vB_SnwM_CGG4-1, complete genome.	NC_031065	159878	259	141
399528758	Salmonella phage vB_SosS_Oslo, complete genome.	NC_018279	49116	79	31
849248359	Salmonella phage vB_SPuM_SP116, complete genome.	NC_027329	87510	126	98
326804500	Salmonella phage Vi01, complete genome.	NC_015296	157061	208	2
326633040	Salmonella phage Vi06 complete sequence.	NC_015271	38368	47	19
159192286	Salmonella virus PRD1, complete genome.	NC_001421	14927	31	9
514361045	Serratia phage Eta, complete genome.	NC_021563	42724	69	50
440789269	Serratia phage phiMAM1, complete genome.	NC_020083	157834	198	118
639438320	Serratia phage PS2, complete genome.	NC_024121	167266	275	170
1070619057	Shewanella phage Spp001, complete genome.	NC_023594	54791	67	50
712913441	Shewanella sp. phage 1/4, complete genome.	NC_025436	133824	235	192
722120956	Shewanella sp. phage 1/40, complete genome.	NC_025470	139004	236	188
712915531	Shewanella sp. phage 1/41, complete genome.	NC_025458	43510	69	45
712915916	Shewanella sp. phage 1/44, complete genome.	NC_025463	49640	75	55
712916126	Shewanella sp. phage 3/49, complete genome.	NC_025466	40161	70	48
985761247	Shigella phage 75/02 Stx, complete genome.	NC_029120	60875	76	40
371496268	Shigella phage EP23, complete genome.	NC_016566	44077	57	34
282599175	Shigella phage phiSboM-AG3, complete genome.	NC_013693	158006	216	153
725949701	Shigella phage POCJ13, complete genome.	NC_025434	62699	79	46
589892035	Shigella phage pSb-1, complete genome.	NC_023589	71629	103	103
509140844	Shigella phage pSf-1, complete genome.	NC_021331	51821	94	94
744692564	Shigella phage pSf-2, complete genome.	NC_026010	50109	83	83
730984715	Shigella phage pSs-1, complete genome.	NC_025829	164999	266	168
526244636	Shigella phage SfII, complete genome.	NC_021857	41475	58	19
557307526	Shigella phage SfIV, complete genome.	NC_022749	39758	54	20
1070066519	Shigella phage SHBML-50-1, complete genome.	NC_031085	166634	265	117
725949806	Shigella phage Shf125875, complete genome.	NC_025437	169062	267	148
330858444	Shigella phage Shfl1, complete genome.	NC_015456	50661	80	58
330858525	Shigella phage Shfl2, complete genome.	NC_015457	165919	265	146
1070062381	Shigella phage SHFML-11, complete genome.	NC_030953	170650	269	108
1070096975	Shigella phage SHFML-26, complete genome.	NC_031011	168993	269	109
1070097795	Shigella phage SHSML-45, complete genome.	NC_031022	108050	139	84
1070104004	Shigella phage SHSML-52-1, complete genome.	NC_031090	169621	269	127
308814351	Shigella phage SP18, complete genome.	NC_014595	170605	284	159
966200422	Shigella phage Ss-VASD, complete genome.	NC_028685	62851	74	44
18071213	Sinorhizobium phage PBC5, complete genome.	NC_003324	57416	83	82
981221035	Sinorhizobium phage phiLM21, complete genome.	NC_029046	50827	72	41
828805560	Sinorhizobium phage phiM12, complete genome.	NC_027204	194701	377	295
966199291	Sinorhizobium phage phiM9, complete genome.	NC_028676	149218	271	201
971758890	Sinorhizobium phage phiN3, complete genome.	NC_028945	206713	402	298
89885981	Sodalis phage phiSG1, complete genome.	NC_007902	52162	47	23
273810554	Sodalis phage SO-1, complete genome.	NC_013600	45169	59	0
435844510	Sphingomonas phage PAU, complete genome.	NC_019521	219372	295	0
160688402	Spiroplasma kunkelii virus SkV1_CR2-3x, complete genome.	NC_009987	7870	13	13
20514675	Spiroplasma phage 1-C74, complete genome.	NC_003793	7768	13	12
9626109	Spiroplasma phage 1-R8A2B, complete genome.	NC_001365	8273	12	11
19387568	Spiroplasma phage 4, complete genome.	NC_003438	4421	9	6
45597171	Spiroplasma phage SVTS2, complete genome.	NC_001270	6825	13	12
971755109	Staphylococcus aureus phage phiNM2, complete genome.	NC_028913	43145	66	46
971750261	Staphylococcus aureus phage phiNM4, complete genome.	NC_028864	43189	68	52
29028563	Staphylococcus phage 11, complete genome.	NC_004615	43604	53	1
66395215	Staphylococcus phage 187, complete genome.	NC_007047	39620	77	0
971742259	Staphylococcus phage 23MRA, complete genome.	NC_028775	43098	66	35
66395450	Staphylococcus phage 2638A, complete genome.	NC_007051	41318	57	0
66396191	Staphylococcus phage 29, complete genome.	NC_007061	42802	67	0
66395729	Staphylococcus phage 37, complete genome.	NC_007055	43681	70	0
66395588	Staphylococcus phage 3A, complete genome.	NC_007053	43095	67	0
971755460	Staphylococcus phage 3MRA, complete genome.	NC_028917	41931	66	36
66395508	Staphylococcus phage 42e, complete genome.	NC_007052	45861	79	0
29565721	Staphylococcus phage 44AHJD, complete genome.	NC_004678	16784	21	11
66395656	Staphylococcus phage 47, complete genome.	NC_007054	44777	65	0
66396267	Staphylococcus phage 52A, complete genome.	NC_007062	41690	60	1
66395370	Staphylococcus phage 53, complete genome.	NC_007049	43883	74	1
66396113	Staphylococcus phage 55, complete genome.	NC_007060	41902	77	0
66395187	Staphylococcus phage 66, complete genome.	NC_007046	18199	27	10
66395293	Staphylococcus phage 69, complete genome.	NC_007048	42732	69	0
658310315	Staphylococcus phage 6ec, complete genome.	NC_024355	93794	142	104
66396040	Staphylococcus phage 71, complete genome.	NC_007059	43114	67	0
41189515	Staphylococcus phage 77, complete genome.	NC_005356	41708	69	0
1044672731	Staphylococcus phage 80, complete genome.	NC_030652	42140	61	33
148717842	Staphylococcus phage 80alpha, complete genome.	NC_009526	43864	73	45
985759046	Staphylococcus phage 812, complete genome.	NC_029080	142096	221	221
66394870	Staphylococcus phage 85, complete genome.	NC_007050	44283	71	1
66396333	Staphylococcus phage 88, complete genome.	NC_007063	43231	66	0
66396406	Staphylococcus phage 92, complete genome.	NC_007064	42431	64	0
66395885	Staphylococcus phage 96, complete genome.	NC_007057	43576	74	1
971749870	Staphylococcus phage B166, complete genome.	NC_028859	42881	64	33
971755286	Staphylococcus phage B236, complete genome.	NC_028915	43228	67	30
1070100071	Staphylococcus phage BP39, complete genome.	NC_031046	17641	20	10
119953678	Staphylococcus phage CNPH82, complete genome.	NC_008722	43420	65	29
1070619425	Staphylococcus phage CNPx, complete genome.	NC_031241	43293	69	40
658608029	Staphylococcus phage DW2, complete genome.	NC_024391	41941	62	20
66395807	Staphylococcus phage EW, complete genome.	NC_007056	45286	77	0
66394949	Staphylococcus phage G1, complete genome.	NC_007066	138715	214	15
418487912	Staphylococcus phage GH15, complete genome.	NC_019448	139806	214	166
589892962	Staphylococcus phage GRCS, complete genome.	NC_023550	17869	21	10
971766686	Staphylococcus phage IME-SA4, complete genome.	NC_029025	41843	62	34
428782997	Staphylococcus phage JD007, complete genome.	NC_019726	141836	217	147
538397808	Staphylococcus phage JS01, complete genome.	NC_021773	43458	66	36
657184119	Staphylococcus phage K, complete genome.	NC_005880	148317	233	177
725948655	Staphylococcus phage MCE-2014, complete genome.	NC_025416	141907	204	171
712912451	Staphylococcus phage P108, complete genome.	NC_025426	140807	226	164
257136356	Staphylococcus phage P954, complete genome.	NC_013195	40761	69	48
119967833	Staphylococcus phage PH15, complete genome.	NC_008723	44041	68	27
209363552	Staphylococcus phage phi2958PVL, complete genome.	NC_011344	47342	60	40
431810244	Staphylococcus phage phi5967PVL DNA, complete genome.	NC_019921	42461	42	21
448244641	Staphylococcus phage phi7401PVL DNA, complete genome.	NC_020199	47252	44	22
744692776	Staphylococcus phage phiBU01, complete genome.	NC_026016	43748	46	16
17426228	Staphylococcus phage phiETA, complete genome.	NC_003288	43081	66	28
122891714	Staphylococcus phage phiETA2, complete genome.	NC_008798	43265	69	46
122891784	Staphylococcus phage phiETA3, complete genome.	NC_008799	43282	68	46
971761109	Staphylococcus phage phiIPLA-C1C, complete genome.	NC_028962	140961	203	121
971741276	Staphylococcus phage phiIPLA-RODI, complete genome.	NC_028765	142348	213	126
966198842	Staphylococcus phage phiJB, complete genome.	NC_028669	43012	70	46
162290107	Staphylococcus phage phiMR11, complete genome.	NC_010147	43011	67	41
189427122	Staphylococcus phage phiMR25, complete genome.	NC_010808	44342	70	45
118430724	Staphylococcus phage phiNM1, complete genome.	NC_008583	43128	64	44
118725053	Staphylococcus phage phiNM3, complete genome.	NC_008617	44061	65	43
29565743	Staphylococcus phage phiP68, complete genome.	NC_004679	18227	22	11
239507361	Staphylococcus phage phiPVL-CN125, complete genome.	NC_012784	44492	65	42
119443652	Staphylococcus phage phiPVL108, complete genome.	NC_008689	44857	59	33
560185957	Staphylococcus phage phiRS7, complete genome.	NC_022914	43394	62	32
589286664	Staphylococcus phage phiSA012 DNA, complete genome.	NC_023573	142094	207	120
725915949	Staphylococcus phage phiSa119, complete genome.	NC_025460	42600	68	48
215401108	Staphylococcus phage phiSauS-IPLA35, complete genome.	NC_011612	45344	62	41
215401171	Staphylococcus phage phiSauS-IPLA88, complete genome.	NC_011614	42526	60	39
47073736	Staphylococcus phage phiSLT, complete genome.	NC_002661	42942	61	38
66395164	Staphylococcus phage PT1028, complete genome.	NC_007045	15603	22	0
9635165	Staphylococcus phage PVL proviral DNA, complete sequence.	NC_002321	41401	62	51
66395965	Staphylococcus phage ROSA, complete genome.	NC_007058	43155	74	0
371671319	Staphylococcus phage S24-1, complete genome.	NC_016565	18168	21	10
561133277	Staphylococcus phage S25-3 DNA, complete genome.	NC_022920	139738	206	175
561133064	Staphylococcus phage S25-4 DNA, complete genome.	NC_022918	132123	184	151
937456792	Staphylococcus phage SA1, complete genome.	NC_027991	147303	109	62
422935575	Staphylococcus phage SA11, complete genome.	NC_019511	136326	186	172
526178036	Staphylococcus phage SA12, complete genome.	NC_021801	42902	58	32
526244872	Staphylococcus phage SA13, complete genome.	NC_021863	42652	62	32
971765337	Staphylococcus phage SA97, complete genome.	NC_029010	40592	54	26
157738587	Staphylococcus phage SAP-2, complete genome.	NC_009875	17938	20	11
304443238	Staphylococcus phage SAP-26, complete genome.	NC_014460	41207	63	44
564292828	Staphylococcus phage Sb-1, complete genome.	NC_023009	127188	168	135
1070096627	Staphylococcus phage SLPW, complete genome.	NC_031008	17861	20	8
422935796	Staphylococcus phage SMSAP5, complete genome.	NC_019513	45552	42	14
399498862	Staphylococcus phage SpaA1, complete genome.	NC_018277	42784	63	8
985761090	Staphylococcus phage SPbeta-like, complete genome.	NC_029119	127726	156	108
1068512036	Staphylococcus phage Stau2, complete genome.	NC_030933	133798	177	99
509140090	Staphylococcus phage StauST398-1, complete genome.	NC_021326	45242	69	36
509139878	Staphylococcus phage StauST398-2, complete genome.	NC_021323	45572	62	36
509140939	Staphylococcus phage StauST398-3, complete genome.	NC_021332	41392	69	53
588498242	Staphylococcus phage StauST398-4, complete genome.	NC_023499	42906	65	39
588498308	Staphylococcus phage StauST398-5, complete genome.	NC_023500	43301	65	44
939535479	Staphylococcus phage StB12, complete genome.	NC_020490	44714	74	41
971746468	Staphylococcus phage StB20-like, complete genome.	NC_028821	40670	59	33
431809730	Staphylococcus phage StB20, complete genome.	NC_019915	40917	65	33
431809676	Staphylococcus phage StB27, complete genome.	NC_019914	40071	53	20
725948879	Staphylococcus phage Team1, complete genome.	NC_025417	140903	217	144
388570316	Staphylococcus phage TEM123, complete genome.	NC_017968	43786	43	14
939535431	Staphylococcus phage tp310-1, complete sequence.	NC_009761	42232	59	42
939489505	Staphylococcus phage tp310-2, complete sequence.	NC_009762	47785	67	55
939535432	Staphylococcus phage tp310-3, complete sequence.	NC_009763	42973	58	43
66391255	Staphylococcus phage Twort, complete genome.	NC_007021	130706	195	13
530787450	Staphylococcus phage vB_SauM_Remus, complete genome.	NC_022090	134643	174	114
472437772	Staphylococcus phage vB_SauM_Romulus, complete genome.	NC_020877	131332	164	108
971750132	Staphylococcus phage vB_SauS_phi2, complete genome.	NC_028862	44222	61	34
399528895	Staphylococcus phage vB_SepiS-phiIPLA5, complete genome.	NC_018281	43581	66	31
399529119	Staphylococcus phage vB_SepiS-phiIPLA7, complete genome.	NC_018284	42123	59	30
589891425	Staphylococcus phage vB_SepS_SEP9, complete genome.	NC_023582	92417	129	84
66394670	Staphylococcus phage X2, complete genome.	NC_007065	43440	77	0
557308055	Staphylococcus phage YMC/09/04/R1988, complete genome.	NC_022758	44459	62	42
29028617	Staphylococcus prophage phi 12, complete genome.	NC_004616	44970	49	5
29028667	Staphylococcus prophage phi 13, complete genome.	NC_004617	42722	49	1
9635677	Staphylococcus prophage phiPV83, complete genome.	NC_002486	45636	65	28
971764472	Stenotrophomonas phage IME13, complete genome.	NC_029000	162327	178	75
414090084	Stenotrophomonas phage IME15, complete genome.	NC_019416	38513	45	18
363542401	Stenotrophomonas phage phiSHP2, complete genome.	NC_015586	5819	9	6
514361131	Stenotrophomonas phage phiSMA7 proviral complete genome.	NC_021569	7069	10	10
70727678	Stenotrophomonas phage phiSMA9, complete genome.	NC_007189	6907	7	5
213163898	Stenotrophomonas phage S1, complete genome.	NC_011589	40287	48	26
589891988	Stenotrophomonas phage Smp131, complete genome.	NC_023588	33525	46	16
971766223	Stenotrophomonas phage vB_SmaS-DLP_2, complete genome.	NC_029019	42593	58	31
588295077	Streptococcus phage 20617 complete prophage genome.	NC_023503	48800	68	33
66391759	Streptococcus phage 2972, complete genome.	NC_007019	34704	44	23
238801880	Streptococcus phage 5093, complete genome.	NC_012753	37184	48	23
9634626	Streptococcus phage 7201, complete genome.	NC_002185	35466	46	0
168229273	Streptococcus phage 858, complete genome.	NC_010353	35543	46	0
966201370	Streptococcus phage A25, complete genome.	NC_028697	33900	46	24
281416385	Streptococcus phage Abc2, complete genome.	NC_013645	34882	48	22
273809728	Streptococcus phage ALQ13.2, complete genome.	NC_013598	35525	44	20
971767272	Streptococcus phage APCM01, complete genome.	NC_029030	31075	37	15
31072008	Streptococcus phage C1, complete genome.	NC_004814	16687	20	9
9629524	Streptococcus phage Cp-1, complete genome.	NC_001825	19343	25	14
658307475	Streptococcus phage DCC1738, complete sequence.	NC_024361	38392	56	0
327198314	Streptococcus phage Dp-1, complete genome.	NC_015274	56506	72	34
29165635	Streptococcus phage DT1, complete genome.	NC_002072	34815	45	24
658307760	Streptococcus phage IC1, complete sequence.	NC_024370	39965	49	0
658307233	Streptococcus phage K13, complete sequence.	NC_024357	39360	53	0
242345571	Streptococcus phage M102, complete genome.	NC_012884	31147	41	40
971763169	Streptococcus phage M102AD, complete genome.	NC_028984	30664	40	17
23455848	Streptococcus phage O1205, complete genome.	NC_004303	43075	57	44
157311135	Streptococcus phage P9, complete genome.	NC_009819	40539	53	35
238821317	Streptococcus phage PH10, complete genome.	NC_012756	31276	54	53
190151415	Streptococcus phage PH15, complete genome.	NC_010945	39136	60	43
126011062	Streptococcus phage phi3396, complete genome.	NC_009018	38528	64	40
1102618520	Streptococcus phage phiARI0004, complete genome.	NC_031920	41105	48	31
1102618028	Streptococcus phage phiARI0031, complete genome.	NC_031910	41887	51	33
1102616920	Streptococcus phage phiARI0131-1, complete genome.	NC_031901	42927	53	36
1102620714	Streptococcus phage phiARI0131-2, complete genome.	NC_031941	34563	37	20
1102618212	Streptococcus phage phiARI0460-1, complete genome.	NC_031913	41807	51	27
1102620752	Streptococcus phage phiARI0462, complete genome.	NC_031942	40498	51	34
1102619547	Streptococcus phage phiARI0468-1, complete genome.	NC_031929	41063	48	28
1102618799	Streptococcus phage phiARI0468-2, complete genome.	NC_031923	42186	49	30
[truncated: 219 more rows]
